# Supplementary material for: Bis[4-(dimethyl­amino)pyridinium] tetra­bromidobis(4-methyl­phen­yl)stannate(IV)
Source: Acta Crystallogr Sect E Struct Rep Online. 2009 Aug 8;65(Pt 9):m1040. doi: 10.1107/S1600536809030323 (PMC2970024; doi:10.1107/S1600536809030323)
Supplement: Supplementary file 1 [file e-65-m1040-sup1.cif]

##############################################################################
###                                                                        ###
###        Electronic paper (Acta Crystallographica Section E)             ###
###                                                                        ###
##############################################################################
#                                                                            #
# This CIF contains the data in a paper accepted for publication in Acta     #
# Crystallographica Section E. It conforms to the requirements of Notes      #
# for Authors for Section E, and has been peer reviewed under the auspices   #
# of the IUCr Commission on Journals.                                        #
#                                                                            #
# Full details of the Crystallographic Information File format               #
# are given in the paper "The Crystallographic Information File (CIF):       #
# a New Standard Archive File for Crystallography" by S. R. Hall, F. H.      #
# Allen and I. D. Brown [Acta Cryst. (1991), A47, 655-685].                  #
#                                                                            #
# The current version of the core CIF dictionary is obtainable from          #
# ftp://ftp.iucr.org/pub/cif_core.dic. The current version number is 2.4.    #
#                                                                            #
# Software is freely available for graphical display of the structure(s) in  #
# this CIF.  For information consult the CIF home page http://www.iucr.org/  #
# cif/home.html                                                              #
#                                                                            #
# This file may be used for bona fide research purposes within the           #
# scientific community so long as proper attribution is given to the journal # 
# article from which it was obtained.                                        #
#                                                                            #
##############################################################################
                                             
data_I
_audit_creation_method     SHELXL-97
_chemical_name_systematic
;
Bis[4-(dimethylamino)pyridinium] tetrabromidobis(4-methylphenyl)stannate(IV)
;
_chemical_name_common     ?
_chemical_formula_moiety     '2(C7 H11 N2 +), C14 H14 Br4 Sn 2-'
_chemical_formula_sum     'C28 H36 Br4 N4 Sn'
_chemical_formula_iupac     '(C7 H11 N2)2 [Sn Br4 (C7 H7)2]'
_chemical_formula_weight     866.94
_chemical_melting_point     ?
_symmetry_cell_setting     Monoclinic
_symmetry_space_group_name_H-M     'P 21/n'
_symmetry_space_group_name_Hall     '-P 2yn'
loop_
    _symmetry_equiv_pos_as_xyz
    'x, y, z'
    '-x+1/2, y+1/2, -z+1/2'
    '-x, -y, -z'
    'x-1/2, -y-1/2, z-1/2'
_cell_length_a     10.2178(3)
_cell_length_b     10.4808(3)
_cell_length_c     14.5833(3)
_cell_angle_alpha     90
_cell_angle_beta     95.0630(10)
_cell_angle_gamma     90
_cell_volume     1555.64(7)
_cell_formula_units_Z     2
_cell_measurement_reflns_used     6698
_cell_measurement_theta_min     2.34
_cell_measurement_theta_max     30.51
_cell_measurement_temperature     100(2)
_exptl_crystal_description     block
_exptl_crystal_colour     colourless
_exptl_crystal_size_max     0.35
_exptl_crystal_size_mid     0.30
_exptl_crystal_size_min     0.22
_exptl_crystal_density_diffrn     1.851
_exptl_crystal_density_meas     ?
_exptl_crystal_density_method     'not measured'
_exptl_crystal_F_000     844
_exptl_absorpt_coefficient_mu     5.982
_exptl_absorpt_correction_type     multi-scan
_exptl_absorpt_process_details     '(SADABS; Sheldrick, 1996)'
_exptl_absorpt_correction_T_min     0.229
_exptl_absorpt_correction_T_max     0.353
_exptl_special_details
;
;
_diffrn_ambient_temperature     100(2)
_diffrn_radiation_type     MoK\a
_diffrn_radiation_wavelength     0.71073
_diffrn_radiation_source     'fine-focus sealed tube'
_diffrn_radiation_monochromator     graphite
_diffrn_measurement_device_type     'Bruker APEXII CCD area-detector'
_diffrn_measurement_method     \w
_diffrn_detector_area_resol_mean     ?
_diffrn_reflns_number     11555
_diffrn_reflns_av_R_equivalents     0.0193
_diffrn_reflns_av_sigmaI/netI     0.0199
_diffrn_reflns_theta_min     2.34
_diffrn_reflns_theta_max     27.50
_diffrn_reflns_theta_full     25.00
_diffrn_measured_fraction_theta_max     1.000
_diffrn_measured_fraction_theta_full     1.000
_diffrn_reflns_limit_h_min     -13
_diffrn_reflns_limit_h_max     10
_diffrn_reflns_limit_k_min     -13
_diffrn_reflns_limit_k_max     8
_diffrn_reflns_limit_l_min     -18
_diffrn_reflns_limit_l_max     18
_refine_special_details
;
Refinement of <i>F</i>^2^ against ALL reflections. The weighted <i>R</i>-factor
<i>wR</i> and goodness of fit <i>S</i> are based on <i>F</i>^2^, conventional
<i>R</i>-factors <i>R</i> are based on <i>F</i>, with <i>F</i> set to zero for
negative <i>F</i>^2^. The threshold expression of <i>F</i>^2^ >
\s(<i>F</i>^2^) is used only for calculating <i>R</i>-factors(gt) <i>etc</i>.
and is not relevant to the choice of reflections for refinement.
<i>R</i>-factors based on <i>F</i>^2^ are statistically about twice as large
as those based on <i>F</i>, and <i>R</i>- factors based on ALL data will be
even larger.
;
_reflns_number_total     3569
_reflns_number_gt     3225
_reflns_threshold_expression     I>2\s(I)
_refine_ls_structure_factor_coef     Fsqd
_refine_ls_matrix_type     full
_refine_ls_R_factor_all     0.0216
_refine_ls_R_factor_gt     0.0176
_refine_ls_wR_factor_gt     0.0438
_refine_ls_wR_factor_ref     0.0452
_refine_ls_goodness_of_fit_ref     1.047
_refine_ls_restrained_S_all     1.047
_refine_ls_number_reflns     3569
_refine_ls_number_parameters     172
_refine_ls_number_restraints     0
_refine_ls_hydrogen_treatment     constr
_refine_ls_weighting_scheme     calc
_refine_ls_weighting_details
         'calc w=1/[\s^2^(Fo^2^)+(0.0246P)^2^+0.5727P] where P=(Fo^2^+2Fc^2^)/3'
_atom_sites_solution_hydrogens     geom
_atom_sites_solution_primary     direct
_atom_sites_solution_secondary     difmap
_refine_ls_shift/su_max     0.001
_refine_ls_shift/su_mean     0.000
_refine_diff_density_max     0.444
_refine_diff_density_min     -0.452
_refine_ls_extinction_method     none
_refine_ls_extinction_coef     ?
loop_
    _atom_type_symbol
    _atom_type_description
    _atom_type_scat_dispersion_real
    _atom_type_scat_dispersion_imag
    _atom_type_scat_source
    'C' 'C' 0.0033 0.0016
                         'International Tables Vol C Tables 4.2.6.8 and 6.1.1.4'
    'H' 'H' 0.0000 0.0000
                         'International Tables Vol C Tables 4.2.6.8 and 6.1.1.4'
    'N' 'N' 0.0061 0.0033
                         'International Tables Vol C Tables 4.2.6.8 and 6.1.1.4'
    'Br' 'Br' -0.2901 2.4595
                         'International Tables Vol C Tables 4.2.6.8 and 6.1.1.4'
    'Sn' 'Sn' -0.6537 1.4246
                         'International Tables Vol C Tables 4.2.6.8 and 6.1.1.4'
_computing_data_collection     'APEX2 (Bruker, 2008)'
_computing_cell_refinement     'SAINT (Bruker, 2008)'
_computing_data_reduction     'SAINT (Bruker, 2008)'
_computing_structure_solution     'SHELXS97 (Sheldrick, 2008)'
_computing_structure_refinement     'SHELXL97 (Sheldrick, 2008)'
_computing_molecular_graphics     'SHELXTL (Sheldrick, 2008)'
_computing_publication_material     'publCIF (Westrip, 2009)'
loop_
    _atom_site_type_symbol
    _atom_site_label
    _atom_site_fract_x
    _atom_site_fract_y
    _atom_site_fract_z
    _atom_site_U_iso_or_equiv
    _atom_site_adp_type
    _atom_site_calc_flag
    _atom_site_refinement_flags
    _atom_site_occupancy
    _atom_site_disorder_assembly
    _atom_site_disorder_group
    Sn Sn1 1.0000 0.0000 0.0000 0.01042(5) Uani d S 1 . .
    Br Br1 0.951470(19) -0.180492(17) 0.131083(12) 0.01383(5) Uani d . 1 . .
    Br Br2 1.261950(18) -0.018292(18) 0.055861(14) 0.01597(6) Uani d . 1 . .
    N N1 0.24150(18) 0.65685(17) 0.11335(13) 0.0237(4) Uani d . 1 . .
    H H1 0.2028 0.7281 0.1280 0.028 Uiso calc R 1 . .
    N N2 0.43055(16) 0.33066(16) 0.04249(11) 0.0166(3) Uani d . 1 . .
    C C1 0.98097(18) 0.15055(17) 0.09731(12) 0.0106(3) Uani d . 1 . .
    C C2 1.06827(19) 0.25260(18) 0.10370(13) 0.0140(4) Uani d . 1 . .
    H H2 1.1417 0.2527 0.0680 0.017 Uiso calc R 1 . .
    C C3 1.04872(19) 0.35431(19) 0.16189(13) 0.0158(4) Uani d . 1 . .
    H H3 1.1089 0.4236 0.1651 0.019 Uiso calc R 1 . .
    C C4 0.94235(19) 0.35675(19) 0.21573(13) 0.0148(4) Uani d . 1 . .
    C C5 0.85693(19) 0.25278(19) 0.21028(13) 0.0142(4) Uani d . 1 . .
    H H5 0.7847 0.2514 0.2471 0.017 Uiso calc R 1 . .
    C C6 0.87603(18) 0.15088(18) 0.15165(12) 0.0136(4) Uani d . 1 . .
    H H6 0.8167 0.0809 0.1488 0.016 Uiso calc R 1 . .
    C C7 0.9200(2) 0.46954(19) 0.27623(15) 0.0204(4) Uani d . 1 . .
    H H7A 0.8970 0.5443 0.2377 0.031 Uiso calc R 1 . .
    H H7B 1.0004 0.4873 0.3160 0.031 Uiso calc R 1 . .
    H H7C 0.8482 0.4506 0.3144 0.031 Uiso calc R 1 . .
    C C8 0.2184(2) 0.6093(2) 0.02768(15) 0.0249(5) Uani d . 1 . .
    H H8 0.1593 0.6526 -0.0157 0.030 Uiso calc R 1 . .
    C C9 0.2777(2) 0.5010(2) 0.00204(15) 0.0201(4) Uani d . 1 . .
    H H9 0.2596 0.4687 -0.0586 0.024 Uiso calc R 1 . .
    C C10 0.36716(18) 0.43551(18) 0.06587(13) 0.0131(4) Uani d . 1 . .
    C C11 0.3857(2) 0.48772(18) 0.15624(14) 0.0171(4) Uani d . 1 . .
    H H11 0.4421 0.4461 0.2022 0.021 Uiso calc R 1 . .
    C C12 0.3229(2) 0.5969(2) 0.17697(14) 0.0202(4) Uani d . 1 . .
    H H12 0.3367 0.6314 0.2373 0.024 Uiso calc R 1 . .
    C C13 0.4097(2) 0.2765(2) -0.05001(14) 0.0208(4) Uani d . 1 . .
    H H13A 0.3200 0.2431 -0.0599 0.031 Uiso calc R 1 . .
    H H13B 0.4726 0.2072 -0.0565 0.031 Uiso calc R 1 . .
    H H13C 0.4225 0.3430 -0.0956 0.031 Uiso calc R 1 . .
    C C14 0.5171(2) 0.2619(2) 0.11039(15) 0.0249(5) Uani d . 1 . .
    H H14A 0.5837 0.3204 0.1387 0.037 Uiso calc R 1 . .
    H H14B 0.5603 0.1920 0.0801 0.037 Uiso calc R 1 . .
    H H14C 0.4653 0.2270 0.1580 0.037 Uiso calc R 1 . .
loop_
    _atom_site_aniso_label
    _atom_site_aniso_U_11
    _atom_site_aniso_U_22
    _atom_site_aniso_U_33
    _atom_site_aniso_U_12
    _atom_site_aniso_U_13
    _atom_site_aniso_U_23
    Sn1 0.01059(9) 0.00929(9) 0.01105(9) 0.00024(6) -0.00081(6) -0.00130(6)
    Br1 0.01585(10) 0.01282(10) 0.01285(9) -0.00079(7) 0.00140(7) 0.00179(7)
    Br2 0.01007(10) 0.01519(10) 0.02186(11) 0.00061(7) -0.00312(7) -0.00193(7)
    N1 0.0260(10) 0.0161(9) 0.0291(10) 0.0075(7) 0.0021(8) 0.0008(7)
    N2 0.0155(8) 0.0160(8) 0.0179(8) 0.0010(7) -0.0002(6) 0.0011(7)
    C1 0.0124(9) 0.0099(8) 0.0091(8) 0.0006(7) -0.0018(7) -0.0002(7)
    C2 0.0120(9) 0.0134(9) 0.0165(9) -0.0010(7) 0.0013(7) -0.0003(7)
    C3 0.0139(9) 0.0119(9) 0.0210(10) -0.0036(7) -0.0009(7) -0.0015(7)
    C4 0.0157(9) 0.0137(9) 0.0143(9) 0.0041(8) -0.0027(7) -0.0022(7)
    C5 0.0119(9) 0.0185(10) 0.0124(9) 0.0022(7) 0.0024(7) 0.0002(7)
    C6 0.0126(9) 0.0143(9) 0.0136(9) -0.0019(7) -0.0006(7) 0.0005(7)
    C7 0.0218(11) 0.0158(10) 0.0232(10) 0.0042(8) 0.0005(8) -0.0068(8)
    C8 0.0252(11) 0.0265(12) 0.0225(11) 0.0073(9) -0.0016(9) 0.0083(9)
    C9 0.0193(11) 0.0246(11) 0.0157(10) 0.0023(8) -0.0021(8) 0.0035(8)
    C10 0.0110(9) 0.0119(9) 0.0165(9) -0.0037(7) 0.0011(7) 0.0020(7)
    C11 0.0153(10) 0.0175(10) 0.0177(10) -0.0019(8) -0.0035(8) 0.0019(8)
    C12 0.0208(11) 0.0179(10) 0.0214(10) -0.0019(8) -0.0012(8) -0.0016(8)
    C13 0.0203(11) 0.0228(11) 0.0194(10) -0.0016(9) 0.0025(8) -0.0038(8)
    C14 0.0275(12) 0.0205(11) 0.0259(11) 0.0108(9) -0.0016(9) 0.0030(9)
_geom_special_details
;
All e.s.d.'s (except the e.s.d. in the dihedral angle between two l.s. planes)
are estimated using the full covariance matrix. The cell e.s.d.'s are taken
into account individually in the estimation of e.s.d.'s in distances, angles
and torsion angles; correlations between e.s.d.'s in cell parameters are only
used when they are defined by crystal symmetry. An approximate (isotropic)
treatment of cell e.s.d.'s is used for estimating e.s.d.'s involving l.s.
planes.
;
loop_
    _geom_bond_atom_site_label_1
    _geom_bond_atom_site_label_2
    _geom_bond_site_symmetry_2
    _geom_bond_distance
    _geom_bond_publ_flag
    Sn1 C1 3_755 2.1424(18) ?
    Sn1 C1 . 2.1424(18) ?
    Sn1 Br2 3_755 2.7349(2) ?
    Sn1 Br2 . 2.7349(2) ?
    Sn1 Br1 . 2.76515(18) ?
    Sn1 Br1 3_755 2.76515(18) ?
    N1 C12 . 1.346(3) ?
    N1 C8 . 1.346(3) ?
    N1 H1 . 0.8800 ?
    N2 C10 . 1.335(2) ?
    N2 C14 . 1.459(3) ?
    N2 C13 . 1.462(3) ?
    C1 C6 . 1.388(3) ?
    C1 C2 . 1.391(3) ?
    C2 C3 . 1.388(3) ?
    C2 H2 . 0.9500 ?
    C3 C4 . 1.396(3) ?
    C3 H3 . 0.9500 ?
    C4 C5 . 1.394(3) ?
    C4 C7 . 1.504(3) ?
    C5 C6 . 1.393(3) ?
    C5 H5 . 0.9500 ?
    C6 H6 . 0.9500 ?
    C7 H7A . 0.9800 ?
    C7 H7B . 0.9800 ?
    C7 H7C . 0.9800 ?
    C8 C9 . 1.356(3) ?
    C8 H8 . 0.9500 ?
    C9 C10 . 1.422(3) ?
    C9 H9 . 0.9500 ?
    C10 C11 . 1.424(3) ?
    C11 C12 . 1.359(3) ?
    C11 H11 . 0.9500 ?
    C12 H12 . 0.9500 ?
    C13 H13A . 0.9800 ?
    C13 H13B . 0.9800 ?
    C13 H13C . 0.9800 ?
    C14 H14A . 0.9800 ?
    C14 H14B . 0.9800 ?
    C14 H14C . 0.9800 ?
loop_
    _geom_angle_atom_site_label_1
    _geom_angle_atom_site_label_2
    _geom_angle_atom_site_label_3
    _geom_angle_site_symmetry_1
    _geom_angle_site_symmetry_3
    _geom_angle
    _geom_angle_publ_flag
    C1 Sn1 C1 3_755 . 180.00(13) ?
    C1 Sn1 Br2 3_755 3_755 89.88(5) ?
    C1 Sn1 Br2 . 3_755 90.12(5) ?
    C1 Sn1 Br2 3_755 . 90.12(5) ?
    C1 Sn1 Br2 . . 89.88(5) ?
    Br2 Sn1 Br2 3_755 . 180.000(12) ?
    C1 Sn1 Br1 3_755 . 89.22(5) ?
    C1 Sn1 Br1 . . 90.78(5) ?
    Br2 Sn1 Br1 3_755 . 91.340(6) ?
    Br2 Sn1 Br1 . . 88.660(6) ?
    C1 Sn1 Br1 3_755 3_755 90.78(5) ?
    C1 Sn1 Br1 . 3_755 89.22(5) ?
    Br2 Sn1 Br1 3_755 3_755 88.660(6) ?
    Br2 Sn1 Br1 . 3_755 91.340(6) ?
    Br1 Sn1 Br1 . 3_755 180.000(10) ?
    C12 N1 C8 . . 120.94(19) ?
    C12 N1 H1 . . 119.5 ?
    C8 N1 H1 . . 119.5 ?
    C10 N2 C14 . . 120.81(17) ?
    C10 N2 C13 . . 121.38(17) ?
    C14 N2 C13 . . 117.71(17) ?
    C6 C1 C2 . . 118.88(17) ?
    C6 C1 Sn1 . . 119.98(13) ?
    C2 C1 Sn1 . . 121.04(13) ?
    C3 C2 C1 . . 120.37(17) ?
    C3 C2 H2 . . 119.8 ?
    C1 C2 H2 . . 119.8 ?
    C2 C3 C4 . . 121.28(18) ?
    C2 C3 H3 . . 119.4 ?
    C4 C3 H3 . . 119.4 ?
    C5 C4 C3 . . 117.91(17) ?
    C5 C4 C7 . . 121.42(17) ?
    C3 C4 C7 . . 120.66(18) ?
    C6 C5 C4 . . 120.90(17) ?
    C6 C5 H5 . . 119.5 ?
    C4 C5 H5 . . 119.5 ?
    C1 C6 C5 . . 120.63(18) ?
    C1 C6 H6 . . 119.7 ?
    C5 C6 H6 . . 119.7 ?
    C4 C7 H7A . . 109.5 ?
    C4 C7 H7B . . 109.5 ?
    H7A C7 H7B . . 109.5 ?
    C4 C7 H7C . . 109.5 ?
    H7A C7 H7C . . 109.5 ?
    H7B C7 H7C . . 109.5 ?
    N1 C8 C9 . . 121.3(2) ?
    N1 C8 H8 . . 119.3 ?
    C9 C8 H8 . . 119.3 ?
    C8 C9 C10 . . 120.1(2) ?
    C8 C9 H9 . . 120.0 ?
    C10 C9 H9 . . 120.0 ?
    N2 C10 C9 . . 121.88(18) ?
    N2 C10 C11 . . 121.65(18) ?
    C9 C10 C11 . . 116.47(18) ?
    C12 C11 C10 . . 120.16(19) ?
    C12 C11 H11 . . 119.9 ?
    C10 C11 H11 . . 119.9 ?
    N1 C12 C11 . . 121.0(2) ?
    N1 C12 H12 . . 119.5 ?
    C11 C12 H12 . . 119.5 ?
    N2 C13 H13A . . 109.5 ?
    N2 C13 H13B . . 109.5 ?
    H13A C13 H13B . . 109.5 ?
    N2 C13 H13C . . 109.5 ?
    H13A C13 H13C . . 109.5 ?
    H13B C13 H13C . . 109.5 ?
    N2 C14 H14A . . 109.5 ?
    N2 C14 H14B . . 109.5 ?
    H14A C14 H14B . . 109.5 ?
    N2 C14 H14C . . 109.5 ?
    H14A C14 H14C . . 109.5 ?
    H14B C14 H14C . . 109.5 ?
loop_
    _geom_torsion_atom_site_label_1
    _geom_torsion_atom_site_label_2
    _geom_torsion_atom_site_label_3
    _geom_torsion_atom_site_label_4
    _geom_torsion_site_symmetry_1
    _geom_torsion_site_symmetry_2
    _geom_torsion_site_symmetry_3
    _geom_torsion_site_symmetry_4
    _geom_torsion
    _geom_torsion_publ_flag
    C1 Sn1 C1 C6 3_755 . . . 0.00(18) ?
    Br2 Sn1 C1 C6 3_755 . . . 44.67(14) ?
    Br2 Sn1 C1 C6 . . . . -135.33(14) ?
    Br1 Sn1 C1 C6 . . . . -46.67(14) ?
    Br1 Sn1 C1 C6 3_755 . . . 133.33(14) ?
    C1 Sn1 C1 C2 3_755 . . . 0.00(7) ?
    Br2 Sn1 C1 C2 3_755 . . . -131.72(15) ?
    Br2 Sn1 C1 C2 . . . . 48.28(15) ?
    Br1 Sn1 C1 C2 . . . . 136.94(15) ?
    Br1 Sn1 C1 C2 3_755 . . . -43.06(15) ?
    C6 C1 C2 C3 . . . . -1.5(3) ?
    Sn1 C1 C2 C3 . . . . 174.92(14) ?
    C1 C2 C3 C4 . . . . 0.5(3) ?
    C2 C3 C4 C5 . . . . 0.9(3) ?
    C2 C3 C4 C7 . . . . -178.05(19) ?
    C3 C4 C5 C6 . . . . -1.1(3) ?
    C7 C4 C5 C6 . . . . 177.77(18) ?
    C2 C1 C6 C5 . . . . 1.2(3) ?
    Sn1 C1 C6 C5 . . . . -175.23(14) ?
    C4 C5 C6 C1 . . . . 0.1(3) ?
    C12 N1 C8 C9 . . . . -1.1(3) ?
    N1 C8 C9 C10 . . . . -0.4(3) ?
    C14 N2 C10 C9 . . . . -177.10(19) ?
    C13 N2 C10 C9 . . . . -0.9(3) ?
    C14 N2 C10 C11 . . . . 2.9(3) ?
    C13 N2 C10 C11 . . . . 179.12(18) ?
    C8 C9 C10 N2 . . . . -178.0(2) ?
    C8 C9 C10 C11 . . . . 2.0(3) ?
    N2 C10 C11 C12 . . . . 177.86(18) ?
    C9 C10 C11 C12 . . . . -2.1(3) ?
    C8 N1 C12 C11 . . . . 1.0(3) ?
    C10 C11 C12 N1 . . . . 0.7(3) ?
loop_
    _geom_hbond_atom_site_label_D
    _geom_hbond_atom_site_label_H
    _geom_hbond_atom_site_label_A
    _geom_hbond_site_symmetry_A
    _geom_hbond_distance_DH
    _geom_hbond_distance_HA
    _geom_hbond_distance_DA
    _geom_hbond_angle_DHA
    N1 H1 Br1 1_465 0.88 2.75 3.448(2) 138
    N1 H1 Br2 1_465 0.88 2.94 3.517(2) 125
data_global
_journal_date_recd_electronic     2009-06-08
_journal_date_accepted     2009-07-30
_journal_name_full     'Acta Crystallographica, Section E'
_journal_year     2009
_journal_volume     65
_journal_issue      9
_journal_page_first     m1040
_journal_page_last     m1040
_journal_paper_category     QM
_journal_coeditor_code     LH2842
_publ_contact_author_name     'Dr Kong Mun Lo'
_publ_contact_author_address
;
Department of Chemistry
University of Malaya
50603 Kuala Lumpur
Malaysia
;
_publ_contact_author_email     'kmlo@um.edu.my'
_publ_contact_author_fax     '03 7967 4193'
_publ_contact_author_phone     '03 7967 4262'
_publ_section_title
;
Bis[4-(dimethylamino)pyridinium] tetrabromidobis(4-methylphenyl)stannate(IV)
;
loop_
    _publ_author_name
    _publ_author_footnote
    _publ_author_address
    'Lee, See Mun' .
;
Department of Chemistry
University of Malaya
50603 Kuala Lumpur
Malaysia
;
    'Lo, Kong Mun' .
;
Department of Chemistry
University of Malaya
50603 Kuala Lumpur
Malaysia
;
    'Mohd Ali, Hapipah' .
;
Department of Chemistry
University of Malaya
50603 Kuala Lumpur
Malaysia
;
    'Robinson, Ward T.' .
;
Department of Chemistry
University of Malaya
50603 Kuala Lumpur
Malaysia
;
