# Supplementary material for: Bis[4-(dimethyl­amino)pyridinium] tetra­bromidobis(4-methyl­phen­yl)stannate(IV)
Source: Acta Crystallogr Sect E Struct Rep Online. 2009 Aug 8;65(Pt 9):m1040. doi: 10.1107/S1600536809030323 (PMC2970024; doi:10.1107/S1600536809030323)
Supplement: Supplementary file 2 [file e-65-m1040-Isup2.hkl]

# 
# h,k,l, Fc-squared, Fo-squared, sigma(Fo-squared) and status flag 
# 
data_I
_shelx_title ' lsm203 in P2(1)/n' 
_shelx_refln_list_code          4 
_shelx_F_calc_maximum      304.92 
_exptl_crystal_F_000       844.00 
_reflns_d_resolution_high  0.7697 
 
loop_ 
 _symmetry_equiv_pos_as_xyz 
 'x, y, z' 
 '-x+1/2, y+1/2, -z+1/2' 
 '-x, -y, -z' 
 'x-1/2, -y-1/2, z-1/2' 
 
_cell_length_a    10.2178 
_cell_length_b    10.4808 
_cell_length_c    14.5833 
_cell_angle_alpha  90.000 
_cell_angle_beta   95.063 
_cell_angle_gamma  90.000 
 
_shelx_F_squared_multiplier     1.000 
 
loop_ 
 _refln_index_h 
 _refln_index_k 
 _refln_index_l 
 _refln_F_squared_calc 
 _refln_F_squared_meas 
 _refln_F_squared_sigma 
 _refln_observed_status 
   2   0   0    12551.48    13887.32    337.75 o 
   4   0   0    41732.83    41671.39   1376.73 o 
   6   0   0     5015.34     5291.27     80.49 o 
   8   0   0     3780.17     4034.91    108.37 o 
  10   0   0     4427.10     4343.76    123.72 o 
  12   0   0      592.94      582.48     61.41 o 
   1   1   0    26665.22    25887.44    832.88 o 
   2   1   0       27.72       25.98      5.02 o 
   3   1   0     9633.44    10104.52    113.21 o 
   4   1   0     7147.73     7902.34    323.02 o 
   5   1   0     1131.64     1266.45     25.08 o 
   6   1   0     7921.35     8541.09    102.71 o 
   7   1   0    10147.62    10610.86    127.24 o 
   8   1   0     2145.60     2218.70     69.57 o 
   9   1   0       62.35       41.71     22.66 o 
  10   1   0        5.42       32.12     31.61 o 
  11   1   0     3294.55     3112.23    110.17 o 
  12   1   0      247.17      294.25     43.35 o 
  13   1   0      454.98      508.43     90.76 o 
   0   2   0     7067.33     7270.60    137.27 o 
   1   2   0      557.66      542.27      7.71 o 
   2   2   0    21759.18    23077.99    250.79 o 
   3   2   0      458.86      447.50     13.61 o 
   4   2   0    18346.24    19217.95    213.08 o 
   5   2   0     3244.44     3359.62     47.47 o 
   6   2   0       15.30       18.87     10.72 o 
   7   2   0     4426.74     4664.69     65.83 o 
   8   2   0    22220.43    22445.58    255.34 o 
   9   2   0       10.87       23.38     29.35 o 
  10   2   0     1853.30     1823.11     55.92 o 
  11   2   0       84.37       63.73     36.12 o 
  12   2   0     5947.80     5792.08    117.18 o 
  13   2   0      432.38      439.36     47.86 o 
   1   3   0     2832.79     3177.08    146.30 o 
   2   3   0      486.04      544.94     15.66 o 
   3   3   0      430.31      428.53     15.14 o 
   4   3   0     3039.18     3301.36     47.07 o 
   5   3   0     2289.45     2415.67     50.24 o 
   6   3   0      303.57      323.73     16.97 o 
   7   3   0    13803.85    13989.43    165.24 o 
   8   3   0      351.73      324.50     21.34 o 
   9   3   0     3929.34     3977.39    103.85 o 
  10   3   0        2.51      -15.13     24.95 o 
  11   3   0     9098.64     8899.06    178.81 o 
  12   3   0        7.16       26.11     34.32 o 
   0   4   0    26368.77    26091.44    478.63 o 
   1   4   0     5891.75     5858.11    104.30 o 
   2   4   0      421.47      467.43     17.34 o 
   3   4   0       44.36       73.89     20.42 o 
   4   4   0    14058.91    13683.01    120.54 o 
   5   4   0    11557.39    11334.04    165.67 o 
   6   4   0       63.90       68.26     10.95 o 
   7   4   0      394.77      413.44     20.94 o 
   8   4   0    12877.29    12927.93    158.26 o 
   9   4   0     3502.17     3538.05    106.89 o 
  10   4   0      481.24      495.14     36.22 o 
  11   4   0      521.50      550.40     41.15 o 
  12   4   0     4790.95     4841.89    107.36 o 
   1   5   0    23789.43    24545.38    453.34 o 
   2   5   0      708.78      703.95     21.97 o 
   3   5   0    17152.35    16917.37    186.55 o 
   4   5   0     1745.68     1629.31     24.55 o 
   5   5   0     1056.19     1017.20     19.77 o 
   6   5   0        7.25        6.00      8.66 o 
   7   5   0     1222.58     1194.19     27.74 o 
   8   5   0     1726.66     1795.83     53.70 o 
   9   5   0      251.79      231.38     24.68 o 
  10   5   0      378.01      400.54     36.67 o 
  11   5   0      522.51      550.31     42.93 o 
  12   5   0       36.39       42.77     34.05 o 
   0   6   0    52143.73    50539.03    816.37 o 
   1   6   0     3794.04     3811.92     62.88 o 
   2   6   0     4636.40     4681.43     74.04 o 
   3   6   0     8360.13     8354.91    125.98 o 
   4   6   0    23980.25    23452.31    225.08 o 
   5   6   0       18.67       21.59     16.16 o 
   6   6   0     1496.62     1477.85     33.37 o 
   7   6   0     5063.57     5012.08     76.06 o 
   8   6   0     2129.88     2126.68     47.88 o 
   9   6   0      133.94      163.80     23.12 o 
  10   6   0     1177.68     1193.14     52.71 o 
  11   6   0      440.29      431.44     43.07 o 
   1   7   0     1758.31     1703.19     29.21 o 
   2   7   0      995.95      872.33     30.70 o 
   3   7   0     3446.79     3378.54     60.28 o 
   4   7   0      949.23      984.01     37.03 o 
   5   7   0     1135.96     1044.41     28.20 o 
   6   7   0     5690.89     5678.60     77.53 o 
   7   7   0     5712.50     5615.88    139.52 o 
   8   7   0      131.20      128.35     25.45 o 
   9   7   0     1186.23     1140.70     41.28 o 
  10   7   0     1305.15     1249.43     57.91 o 
  11   7   0     3483.82     3464.09     92.81 o 
   0   8   0     4236.03     4080.06    102.05 o 
   1   8   0     2973.32     2917.76     43.15 o 
   2   8   0     1649.62     1657.33     97.98 o 
   3   8   0     4093.36     3937.85    110.63 o 
   4   8   0     5491.79     5371.89     88.65 o 
   5   8   0      320.79      350.07     20.29 o 
   6   8   0      574.23      595.26     39.73 o 
   7   8   0     1431.32     1375.49     47.43 o 
   8   8   0     9334.52     9081.88    151.37 o 
   9   8   0     1128.26     1059.54     50.50 o 
  10   8   0     2462.62     2510.53    108.37 o 
   1   9   0       11.28       29.53     17.21 o 
   2   9   0     1086.11     1136.26     36.33 o 
   3   9   0      641.88      603.45     29.35 o 
   4   9   0     2468.46     2406.56     53.82 o 
   5   9   0     1009.37     1043.07     32.77 o 
   6   9   0       87.77       83.96     25.06 o 
   7   9   0     3986.17     3994.27     86.77 o 
   8   9   0     1747.06     1706.29     58.14 o 
   9   9   0     2138.38     2163.76    105.21 o 
   0  10   0     3060.12     3152.61     92.11 o 
   1  10   0     4071.64     3981.76     75.98 o 
   2  10   0      170.07      168.27     36.12 o 
   3  10   0      205.24      199.76     34.77 o 
   4  10   0     4729.26     4659.62     85.45 o 
   5  10   0     7500.06     7287.00    101.19 o 
   6  10   0      424.84      414.48     34.69 o 
   7  10   0       36.50       63.41     30.59 o 
   8  10   0     1066.56     1003.17     67.73 o 
   1  11   0     9264.60     9120.27    145.26 o 
   2  11   0      108.08      109.25     23.30 o 
   3  11   0     4627.97     4582.11     87.66 o 
   4  11   0      670.71      667.71     41.09 o 
   5  11   0     1007.73     1006.46     48.32 o 
   6  11   0       36.63       49.02     29.80 o 
   7  11   0       20.02       48.96     31.87 o 
   0  12   0     8633.35     8418.40    198.67 o 
   1  12   0      486.63      478.64     31.93 o 
   2  12   0     2125.67     2135.63     93.92 o 
   3  12   0     6403.97     6425.00    140.88 o 
   4  12   0     2315.86     2243.14     72.25 o 
   5  12   0       16.63        0.96     31.90 o 
   6  12   0      362.77      393.62     40.52 o 
   1  13   0      501.49      473.12     34.80 o 
   2  13   0      703.25      798.88     41.82 o 
   3  13   0      253.87      261.80     39.28 o 
 -13   0   1       51.01       18.96     52.38 o 
 -11   0   1      679.85      745.93     56.89 o 
  -9   0   1     1501.47     1495.48     70.44 o 
  -7   0   1       21.61       44.27     17.61 o 
  -5   0   1      721.36      821.85     21.33 o 
  -3   0   1      536.84      659.99     27.09 o 
  -1   0   1    27331.05    25591.22   1312.16 o 
   1   0   1    12070.26    12482.97    260.54 o 
   3   0   1    92973.28    88672.55   1604.75 o 
   5   0   1     8357.05     8850.61    124.92 o 
   7   0   1    20324.82    20476.16    407.28 o 
   9   0   1      966.79     1052.98     60.51 o 
  11   0   1     1970.68     1957.85     83.99 o 
  13   0   1     2542.98     2719.14    115.59 o 
 -13   1   1     1827.77     1721.43     67.05 o 
 -12   1   1     5712.04     5401.36    111.43 o 
 -11   1   1     1483.11     1439.72     52.99 o 
 -10   1   1     1330.05     1373.78     52.38 o 
  -9   1   1     1372.03     1406.06     67.28 o 
  -8   1   1     7777.72     7921.97    128.99 o 
  -7   1   1      334.63      408.02     16.85 o 
  -6   1   1     1847.08     1824.10     50.64 o 
  -5   1   1     4925.85     5424.74     67.68 o 
  -4   1   1    27665.29    29733.58    323.00 o 
  -3   1   1    39500.31    41066.30    540.06 o 
  -2   1   1     3907.86     4144.53     51.22 o 
  -1   1   1      297.90      338.12      5.38 o 
   0   1   1    25382.01    24941.36    298.95 o 
   1   1   1      458.58      467.62      7.38 o 
   2   1   1      894.20      885.82     15.39 o 
   3   1   1     3539.51     3739.79     46.54 o 
   4   1   1    35863.04    37022.96    400.03 o 
   5   1   1     1728.97     1715.03     30.12 o 
   6   1   1     2228.17     2344.80     38.05 o 
   7   1   1     4757.52     4909.32     67.21 o 
   8   1   1     9179.92     9269.57    115.07 o 
   9   1   1      263.79      253.78     26.49 o 
  10   1   1      243.60      271.90     29.69 o 
  11   1   1       75.18       83.57     30.29 o 
  12   1   1     1468.06     1383.64     72.70 o 
  13   1   1       68.96      119.08     41.99 o 
 -13   2   1       23.69        9.69     28.02 o 
 -12   2   1     2808.56     2764.94     76.26 o 
 -11   2   1    10251.07     9916.95    167.30 o 
 -10   2   1     1119.20     1055.65     46.29 o 
  -9   2   1     5167.64     5222.97    111.08 o 
  -8   2   1     1868.51     1975.42     39.97 o 
  -7   2   1    12955.37    13367.89    231.00 o 
  -6   2   1      379.91      351.98     16.17 o 
  -5   2   1     6220.54     6226.91     77.30 o 
  -4   2   1     4080.03     4012.49     82.34 o 
  -3   2   1    14659.79    15423.54    146.08 o 
  -2   2   1    23277.15    24006.63    202.30 o 
  -1   2   1    10627.41    10934.38     92.76 o 
   0   2   1     5768.18     6080.33     63.47 o 
   1   2   1     3322.60     3791.85     43.92 o 
   2   2   1     1510.06     1634.19     24.47 o 
   3   2   1     8162.62     8358.44     98.25 o 
   4   2   1      446.74      493.35     18.67 o 
   5   2   1      179.03      139.65     19.23 o 
   6   2   1     7085.03     7326.66     91.50 o 
   7   2   1    10153.46    10470.80    126.74 o 
   8   2   1     1313.36     1317.94     49.89 o 
   9   2   1      223.76      222.97     27.09 o 
  10   2   1     2553.71     2567.76     65.45 o 
  11   2   1    12304.87    12397.61    199.51 o 
  12   2   1       69.54       42.56     31.87 o 
  13   2   1      162.67      163.04     38.56 o 
 -12   3   1     8561.02     8198.03    121.97 o 
 -11   3   1      489.28      480.51     28.96 o 
 -10   3   1     1082.91     1077.68     49.24 o 
  -9   3   1       37.10       65.85     24.58 o 
  -8   3   1    23176.52    23333.67    301.78 o 
  -7   3   1      601.97      659.04     24.72 o 
  -6   3   1      503.46      476.34     13.07 o 
  -5   3   1     6052.43     6491.84     67.99 o 
  -4   3   1    50353.91    50502.15    422.97 o 
  -3   3   1       30.70       54.71      6.90 o 
  -2   3   1      112.96      162.24      6.51 o 
  -1   3   1    10252.18    10654.70    126.18 o 
   0   3   1    16636.92    16435.43    178.21 o 
   1   3   1      812.91      842.56     28.90 o 
   2   3   1    21374.55    21918.36    405.48 o 
   3   3   1     2150.64     2326.49     35.17 o 
   4   3   1     2601.47     2710.27     49.21 o 
   5   3   1     1298.07     1408.03     41.54 o 
   6   3   1     2373.52     2391.04     41.48 o 
   7   3   1       20.07        6.15     13.85 o 
   8   3   1     5671.40     5756.26     81.67 o 
   9   3   1      219.15      240.52     22.12 o 
  10   3   1      594.61      580.79     36.68 o 
  11   3   1      162.31      141.32     46.06 o 
  12   3   1     7574.74     7609.81    142.93 o 
 -12   4   1      914.44      978.18     52.35 o 
 -11   4   1     5304.26     5142.50     86.17 o 
 -10   4   1     4033.50     3912.32    119.25 o 
  -9   4   1      109.09      120.45     19.63 o 
  -8   4   1      755.65      743.24     24.68 o 
  -7   4   1     5188.25     5291.55     64.54 o 
  -6   4   1     2202.85     2307.75     28.97 o 
  -5   4   1     2949.11     2982.57     33.49 o 
  -4   4   1     8638.36     8864.35     81.23 o 
  -3   4   1     6007.42     6172.65     58.25 o 
  -2   4   1    12969.60    13074.56    124.03 o 
  -1   4   1     1691.52     1572.53     21.38 o 
   0   4   1     2040.82     2052.59     34.44 o 
   1   4   1       98.08       77.99      9.11 o 
   2   4   1     1975.17     2014.24     41.09 o 
   3   4   1     7150.90     7144.27    329.62 o 
   4   4   1     3570.97     3468.27     50.61 o 
   5   4   1      325.99      376.64     17.42 o 
   6   4   1     1412.10     1421.09     33.09 o 
   7   4   1    11761.12    11858.62    144.97 o 
   8   4   1     8286.00     8163.29    108.31 o 
   9   4   1      449.25      538.21     51.47 o 
  10   4   1       16.83       26.78     26.46 o 
  11   4   1     6836.33     6515.18    125.38 o 
  12   4   1      782.13      756.56    135.46 o 
 -12   5   1     2377.15     2533.84     79.11 o 
 -11   5   1     1677.29     1717.59    125.07 o 
 -10   5   1      969.29      939.38     46.56 o 
  -9   5   1       50.81       33.26     20.95 o 
  -8   5   1     1526.64     1576.08     33.44 o 
  -7   5   1      614.08      654.32     26.85 o 
  -6   5   1     2594.22     2631.92     35.15 o 
  -5   5   1     4838.67     4710.34     49.09 o 
  -4   5   1    12820.70    12622.09    113.08 o 
  -3   5   1      458.08      516.98     14.96 o 
  -2   5   1       14.54       67.17     17.32 o 
  -1   5   1     2557.57     2323.02     33.77 o 
   0   5   1    34819.30    33821.38    313.35 o 
   1   5   1       52.23       63.60     11.37 o 
   2   5   1     4435.44     4316.45     67.31 o 
   3   5   1      364.88      348.80     17.74 o 
   4   5   1    29762.90    29386.59    278.12 o 
   5   5   1     4608.86     4524.31     54.00 o 
   6   5   1     3920.30     3872.60     60.40 o 
   7   5   1     1276.07     1336.66     48.77 o 
   8   5   1     6519.54     6572.31     93.30 o 
   9   5   1     1628.80     1690.96     43.99 o 
  10   5   1      132.15      101.63     30.29 o 
  11   5   1       38.14       41.70     32.55 o 
  12   5   1      142.37      192.50     55.54 o 
 -11   6   1     1188.79     1112.59     54.18 o 
 -10   6   1       16.55       56.98     30.47 o 
  -9   6   1       30.33        7.29     27.66 o 
  -8   6   1        7.37       10.36     17.96 o 
  -7   6   1      383.88      413.75     24.87 o 
  -6   6   1      149.79      151.34     13.03 o 
  -5   6   1      238.35      264.66     12.44 o 
  -4   6   1     1455.82     1386.48     23.41 o 
  -3   6   1     1445.44     1477.88     39.28 o 
  -2   6   1     1561.91     1538.83     46.06 o 
  -1   6   1    14682.36    14557.74    159.08 o 
   0   6   1     5236.92     5287.14     55.26 o 
   1   6   1    10767.52    10694.17    120.35 o 
   2   6   1     1331.03     1403.73     32.49 o 
   3   6   1    33371.86    33266.62    434.53 o 
   4   6   1        3.64        0.06     10.92 o 
   5   6   1     5031.79     4923.43     66.83 o 
   6   6   1     2076.23     2130.60     55.71 o 
   7   6   1    16348.86    16369.33    196.19 o 
   8   6   1       69.17       69.77     20.81 o 
   9   6   1      334.19      317.14     26.63 o 
  10   6   1     1608.46     1594.67     59.22 o 
  11   6   1     1436.30     1540.96     64.03 o 
 -11   7   1       38.98       63.78     36.97 o 
 -10   7   1       46.59       41.79     31.85 o 
  -9   7   1     3692.19     3450.48     66.05 o 
  -8   7   1     6814.88     6675.44     98.26 o 
  -7   7   1     3478.12     3396.44     71.36 o 
  -6   7   1      502.61      475.24     28.63 o 
  -5   7   1       21.86       37.87     12.48 o 
  -4   7   1     9579.50     9290.71    134.96 o 
  -3   7   1    12417.43    12124.25    170.13 o 
  -2   7   1      354.62      343.17     18.49 o 
  -1   7   1      958.32      975.38     23.64 o 
   0   7   1    11237.28    11124.27     96.36 o 
   1   7   1     7463.00     7307.59     87.27 o 
   2   7   1      487.16      546.52     19.23 o 
   3   7   1     4875.99     4834.37     79.11 o 
   4   7   1     4029.88     4034.12     58.93 o 
   5   7   1       53.44       54.26     14.88 o 
   6   7   1      640.70      614.85     23.99 o 
   7   7   1     7096.20     6951.43    118.39 o 
   8   7   1     5731.99     5657.41    104.03 o 
   9   7   1      914.31      963.06     45.34 o 
  10   7   1     1297.87     1288.96     54.23 o 
  11   7   1     1492.90     1505.28     66.47 o 
 -10   8   1       25.48        1.81     45.15 o 
  -9   8   1     2192.71     2289.29     89.86 o 
  -8   8   1      947.83      936.02     44.36 o 
  -7   8   1     8358.55     7896.60    132.81 o 
  -6   8   1       65.84       87.75     32.96 o 
  -5   8   1     6561.05     6467.43     92.46 o 
  -4   8   1      191.01      181.50     22.13 o 
  -3   8   1     2777.82     2660.59     53.89 o 
  -2   8   1      378.34      364.49     21.33 o 
  -1   8   1     2097.75     2068.03     64.12 o 
   0   8   1     2538.29     2523.01     54.18 o 
   1   8   1       88.98       88.13     12.35 o 
   2   8   1      105.55      109.25     13.48 o 
   3   8   1       97.51       85.71     17.21 o 
   4   8   1      231.13      230.12     21.04 o 
   5   8   1     1279.50     1330.00     65.40 o 
   6   8   1     3530.78     3353.49    102.48 o 
   7   8   1     2729.03     2741.68     67.46 o 
   8   8   1       49.67       54.93     27.51 o 
   9   8   1      585.89      611.24     39.99 o 
  10   8   1     1188.97     1205.08     54.59 o 
  -9   9   1      622.59      528.22     40.09 o 
  -8   9   1     7774.69     7882.54    145.39 o 
  -7   9   1     1847.74     1792.58     58.14 o 
  -6   9   1     1678.63     1635.46     54.44 o 
  -5   9   1     3943.85     4003.23     64.35 o 
  -4   9   1     7053.49     6979.77    163.00 o 
  -3   9   1       59.25       52.73     17.85 o 
  -2   9   1      312.77      319.45     36.12 o 
  -1   9   1    13727.45    13228.21    189.97 o 
   0   9   1     1479.67     1450.24     40.55 o 
   1   9   1       53.97       58.47     18.76 o 
   2   9   1      649.47      631.26     30.97 o 
   3   9   1     2248.30     2252.78     40.86 o 
   4   9   1      934.52      918.96     67.73 o 
   5   9   1     4774.92     4721.93     72.42 o 
   6   9   1       15.17       -5.56     23.37 o 
   7   9   1       66.95       93.92     28.21 o 
   8   9   1     2038.23     2138.41    111.98 o 
   9   9   1     4319.34     4324.57     95.98 o 
  -9  10   1      269.46      303.03     37.92 o 
  -8  10   1      111.14      135.39     34.02 o 
  -7  10   1      869.54      875.82     59.60 o 
  -6  10   1      464.52      443.21     35.72 o 
  -5  10   1      206.69      224.22     22.08 o 
  -4  10   1     2114.38     2083.27     52.54 o 
  -3  10   1     2127.87     2057.06     50.98 o 
  -2  10   1     3841.45     3585.82    108.37 o 
  -1  10   1     3189.64     3102.25     84.44 o 
   0  10   1      132.27      134.96     21.60 o 
   1  10   1      983.18      955.16     37.99 o 
   2  10   1      787.69      736.04     36.33 o 
   3  10   1     4244.61     4077.63     78.18 o 
   4  10   1     3015.60     3015.03    114.69 o 
   5  10   1     2518.64     2451.49     50.81 o 
   6  10   1       41.95       32.78     27.26 o 
   7  10   1     3105.51     2999.41     76.76 o 
   8  10   1     5394.54     5303.21    108.84 o 
  -7  11   1     1452.84     1490.51     91.21 o 
  -6  11   1      249.98      334.37     36.19 o 
  -5  11   1     2493.66     2439.56     70.49 o 
  -4  11   1      733.56      722.52     35.05 o 
  -3  11   1     1208.48     1264.10     46.50 o 
  -2  11   1     1918.74     1887.06     52.68 o 
  -1  11   1     1974.29     1860.42     53.64 o 
   0  11   1     7481.89     7190.62    192.35 o 
   1  11   1     2657.19     2483.87     60.28 o 
   2  11   1     5934.61     5612.46    100.87 o 
   3  11   1     1216.98     1231.53    128.69 o 
   4  11   1     8553.91     8544.56    139.39 o 
   5  11   1     1042.86      995.79     69.53 o 
   6  11   1     2114.57     2140.68     68.91 o 
   7  11   1      211.29      245.68     37.27 o 
  -6  12   1      483.10      421.34     39.92 o 
  -5  12   1      427.86      403.88     41.21 o 
  -4  12   1     1380.12     1404.62     50.40 o 
  -3  12   1     1257.66     1183.72     46.93 o 
  -2  12   1      796.42      795.19     38.95 o 
  -1  12   1     2643.45     2612.41     65.76 o 
   0  12   1     1869.50     1835.18     83.99 o 
   1  12   1     2307.32     2388.54     61.60 o 
   2  12   1      197.98      128.10     25.81 o 
   3  12   1     3428.22     3323.63     75.57 o 
   4  12   1        6.99      -14.30     25.07 o 
   5  12   1      963.42      973.52     50.90 o 
   6  12   1     4312.52     4351.85    101.04 o 
  -3  13   1     7135.48     7164.56    128.31 o 
  -2  13   1      468.08      450.07     36.07 o 
  -1  13   1       49.29       61.98     29.05 o 
   0  13   1       92.18      115.55     30.33 o 
   1  13   1     3234.90     3336.08     81.73 o 
   2  13   1      165.97      217.62     37.93 o 
   3  13   1     1005.15     1037.90     48.52 o 
 -12   0   2     9649.99     9325.98    232.09 o 
 -10   0   2      429.61      414.51     47.86 o 
  -8   0   2     5829.97     6029.78    146.30 o 
  -6   0   2     7069.96     6993.83    100.92 o 
  -4   0   2    17201.33    19195.54    268.66 o 
  -2   0   2    23562.31    25495.81    277.23 o 
   0   0   2    39688.95    36424.48    494.18 o 
   2   0   2     4811.77     5068.47     71.20 o 
   4   0   2    53761.14    53881.79    706.34 o 
   6   0   2     3846.64     3890.95     64.90 o 
   8   0   2    18510.63    18237.46    371.16 o 
  10   0   2     3937.79     3903.96    115.59 o 
  12   0   2      507.40      579.77     59.60 o 
 -13   1   2     1487.52     1474.13     75.91 o 
 -12   1   2      802.97      832.30     38.44 o 
 -11   1   2     1550.48     1479.57     55.10 o 
 -10   1   2     1475.81     1444.10     51.26 o 
  -9   1   2      798.79      750.47     38.83 o 
  -8   1   2     1449.66     1467.85     44.05 o 
  -7   1   2      109.91      136.70     15.40 o 
  -6   1   2     2312.41     2537.63     76.84 o 
  -5   1   2     2304.66     2484.53     47.42 o 
  -4   1   2     1401.57     1478.24     23.90 o 
  -3   1   2      333.77      387.62      9.45 o 
  -2   1   2      599.94      634.34      7.91 o 
  -1   1   2    14245.36    14736.44    141.19 o 
   0   1   2     2434.35     2492.29     27.06 o 
   1   1   2    17307.35    17619.61    199.15 o 
   2   1   2       84.60       84.09      5.44 o 
   3   1   2    60102.10    59110.03    915.85 o 
   4   1   2     3846.78     3978.62     51.60 o 
   5   1   2       66.72       72.42     10.74 o 
   6   1   2      428.09      455.37     18.04 o 
   7   1   2    19827.31    19801.78    224.20 o 
   8   1   2     1908.74     1930.70     38.27 o 
   9   1   2       20.69       42.44     33.41 o 
  10   1   2     2501.22     2481.99     62.84 o 
  11   1   2     7846.86     7664.27    135.67 o 
  12   1   2      202.16      188.93     36.40 o 
 -13   2   2      855.92      848.80     39.20 o 
 -12   2   2     2288.81     2212.30     55.20 o 
 -11   2   2       86.07       89.00     24.36 o 
 -10   2   2      621.95      616.12     42.90 o 
  -9   2   2     5191.78     5230.45     97.37 o 
  -8   2   2    26016.18    27322.57    857.23 o 
  -7   2   2     1198.67     1296.16     29.10 o 
  -6   2   2     1987.98     2102.59     35.82 o 
  -5   2   2      627.67      692.77     16.94 o 
  -4   2   2    49886.78    50406.61    474.79 o 
  -3   2   2     1165.25     1189.82     19.90 o 
  -2   2   2     2757.74     2939.77     28.34 o 
  -1   2   2     1274.52     1307.50     15.21 o 
   0   2   2    27474.38    27181.86    272.87 o 
   1   2   2     9801.21    10017.99    133.94 o 
   2   2   2     1733.23     1916.54     22.99 o 
   3   2   2     7256.55     7773.90     90.86 o 
   4   2   2     8664.92     9112.35    107.01 o 
   5   2   2      561.90      647.68     20.65 o 
   6   2   2       66.41       90.12     12.43 o 
   7   2   2     1236.24     1204.44     30.73 o 
   8   2   2     2252.50     2380.72     55.29 o 
   9   2   2     3862.71     4002.28     71.71 o 
  10   2   2      395.79      393.08     33.13 o 
  11   2   2     1540.50     1439.13     57.08 o 
  12   2   2     1091.21     1090.75     52.54 o 
 -12   3   2      434.16      400.20     30.97 o 
 -11   3   2      621.33      551.16     69.03 o 
 -10   3   2        8.64       11.51     19.53 o 
  -9   3   2     7807.06     7850.51    109.09 o 
  -8   3   2        6.23      -16.56     12.26 o 
  -7   3   2    11360.72    11819.94    167.87 o 
  -6   3   2       24.64       15.04     10.17 o 
  -5   3   2    45429.12    46071.45    417.80 o 
  -4   3   2     2585.26     2763.30     34.42 o 
  -3   3   2     4387.57     4266.15     41.68 o 
  -2   3   2     3768.16     4010.70     46.16 o 
  -1   3   2    35657.67    35018.98    291.67 o 
   0   3   2      269.49      304.61      7.32 o 
   1   3   2     3806.90     4158.67    138.83 o 
   2   3   2     1119.85     1126.62     21.86 o 
   3   3   2     4113.71     4092.32     45.12 o 
   4   3   2       26.45       15.94      9.70 o 
   5   3   2     9606.28     9713.41    116.57 o 
   6   3   2      301.04      322.49     17.34 o 
   7   3   2     3284.74     3415.14     54.99 o 
   8   3   2     1266.74     1259.32     38.21 o 
   9   3   2     1319.57     1377.12     54.48 o 
  10   3   2        4.05      -26.58     22.99 o 
  11   3   2     8131.68     7960.92    142.59 o 
  12   3   2      770.38      761.57     47.69 o 
 -12   4   2     4870.80     4935.23    111.32 o 
 -11   4   2     4330.33     4139.87     75.09 o 
 -10   4   2      376.02      398.85     26.50 o 
  -9   4   2      441.78      395.16     30.35 o 
  -8   4   2    11419.45    11665.62    162.02 o 
  -7   4   2     5650.80     5692.10     68.46 o 
  -6   4   2       80.90      103.97      8.12 o 
  -5   4   2       17.48       26.58      7.55 o 
  -4   4   2    31475.22    31935.49    270.53 o 
  -3   4   2        3.07        0.60      6.46 o 
  -2   4   2     1057.73     1110.04     23.39 o 
  -1   4   2    18099.79    18403.55    155.73 o 
   0   4   2    23445.88    23221.36    216.55 o 
   1   4   2     4323.88     4409.95     65.62 o 
   2   4   2      117.80      140.15     13.55 o 
   3   4   2     8549.89     8689.28     99.63 o 
   4   4   2     7644.28     7532.64     93.61 o 
   5   4   2       23.15       22.79     12.51 o 
   6   4   2       18.97       37.79     13.31 o 
   7   4   2      489.19      551.51     45.70 o 
   8   4   2     1669.36     1607.29     40.23 o 
   9   4   2     3929.20     3972.33     66.76 o 
  10   4   2     1484.84     1496.06     74.95 o 
  11   4   2     2075.75     1975.21     64.34 o 
  12   4   2      722.53      747.49     48.97 o 
 -12   5   2       27.56       75.29     35.61 o 
 -11   5   2     2722.34     2687.29     77.23 o 
 -10   5   2      874.03      821.45     44.36 o 
  -9   5   2      906.65      902.23     28.70 o 
  -8   5   2      546.48      530.41     21.52 o 
  -7   5   2      192.08      204.95     30.49 o 
  -6   5   2      208.46      229.30     20.86 o 
  -5   5   2      351.01      426.32     31.36 o 
  -4   5   2       47.06       76.04     11.85 o 
  -3   5   2     1985.68     2102.10     31.94 o 
  -2   5   2      947.29      764.91     14.27 o 
  -1   5   2    12013.19    12168.63    105.42 o 
   0   5   2      557.75      574.64     13.28 o 
   1   5   2     1829.00     1784.18     28.42 o 
   2   5   2     5321.87     5145.04     78.13 o 
   3   5   2    29197.81    29904.25    389.12 o 
   4   5   2       87.45       84.47      9.31 o 
   5   5   2     5643.92     5601.42     71.06 o 
   6   5   2     1305.34     1291.98     33.06 o 
   7   5   2    14746.47    14498.49    220.24 o 
   8   5   2     2030.85     2049.88     67.03 o 
   9   5   2      295.67      298.11     26.42 o 
  10   5   2       11.60       16.02     29.28 o 
  11   5   2     4908.11     4826.16    104.80 o 
  12   5   2     1634.25     1616.25     66.47 o 
 -11   6   2      128.60      122.77     38.56 o 
 -10   6   2       70.32       88.21     34.84 o 
  -9   6   2     2033.93     2054.12     49.46 o 
  -8   6   2     4085.50     4114.46     68.99 o 
  -7   6   2     1061.96     1113.33     33.88 o 
  -6   6   2     2533.39     2466.73     47.36 o 
  -5   6   2     1928.36     1910.28     28.04 o 
  -4   6   2     1065.13      961.62     20.58 o 
  -3   6   2     3959.81     3918.58     51.51 o 
  -2   6   2     4489.81     4675.18     49.43 o 
  -1   6   2      712.61      773.18     15.62 o 
   0   6   2    12717.80    12746.02    159.02 o 
   1   6   2     7129.43     7015.93     83.35 o 
   2   6   2     3157.83     3103.60     44.04 o 
   3   6   2        1.38        8.75     12.34 o 
   4   6   2    31936.25    31465.72    342.81 o 
   5   6   2      911.66      897.65     25.76 o 
   6   6   2     8402.82     8200.10    129.94 o 
   7   6   2     1434.89     1432.68     66.83 o 
   8   6   2     6786.88     6801.30     98.19 o 
   9   6   2       69.36       89.64     25.60 o 
  10   6   2     1467.59     1426.23     46.32 o 
  11   6   2      376.54      441.47     41.45 o 
 -11   7   2      598.03      627.93     46.93 o 
 -10   7   2     2255.29     2154.78     73.01 o 
  -9   7   2      420.44      447.73     33.04 o 
  -8   7   2     2051.67     2118.92     50.09 o 
  -7   7   2     1034.10     1004.94     37.21 o 
  -6   7   2      998.59      997.10     37.75 o 
  -5   7   2     4571.61     4454.04     98.31 o 
  -4   7   2     1995.08     1919.43     42.47 o 
  -3   7   2     1690.65     1664.84     38.60 o 
  -2   7   2     1211.53     1106.40     54.18 o 
  -1   7   2     7250.99     7116.46     73.58 o 
   0   7   2    13699.51    13228.84    128.96 o 
   1   7   2     1582.27     1609.43     29.76 o 
   2   7   2      859.38      893.17     24.27 o 
   3   7   2    12917.46    12502.10    143.15 o 
   4   7   2     7878.76     7726.91     97.95 o 
   5   7   2      965.68     1045.74     48.75 o 
   6   7   2     3660.84     3589.50     55.68 o 
   7   7   2     3319.44     3429.72     74.07 o 
   8   7   2      208.65      238.72     65.47 o 
   9   7   2       10.06       28.79     25.57 o 
  10   7   2     5942.06     5981.39    114.94 o 
  11   7   2     4190.89     3934.67    130.94 o 
 -10   8   2      187.54      242.02     52.38 o 
  -9   8   2     2993.98     3112.79    125.98 o 
  -8   8   2     8786.90     8592.07    149.01 o 
  -7   8   2      543.13      549.66     34.72 o 
  -6   8   2     4419.93     4144.70     83.17 o 
  -5   8   2     2954.37     2720.05     48.64 o 
  -4   8   2    27642.20    26988.48    361.07 o 
  -3   8   2     4231.67     4210.24     73.40 o 
  -2   8   2     2647.57     2699.78     51.33 o 
  -1   8   2     1249.89     1265.76     37.99 o 
   0   8   2     6849.12     6804.17    106.32 o 
   1   8   2     2498.03     2433.00     39.87 o 
   2   8   2      555.21      548.43     33.57 o 
   3   8   2        5.77       19.06     13.63 o 
   4   8   2      537.59      533.42     33.77 o 
   5   8   2     2042.19     1994.69     49.43 o 
   6   8   2     1367.06     1305.71     35.94 o 
   7   8   2      551.09      533.73     63.67 o 
   8   8   2      187.69      229.28     31.57 o 
   9   8   2      342.26      334.60     35.74 o 
  10   8   2     1212.17     1226.43     62.76 o 
  -9   9   2     3044.51     3136.11     78.81 o 
  -8   9   2      934.72      967.17     45.56 o 
  -7   9   2     3581.87     3459.19     79.20 o 
  -6   9   2       89.56      101.19     26.89 o 
  -5   9   2     9993.96     9980.78    146.67 o 
  -4   9   2      190.03      225.43     23.14 o 
  -3   9   2     6276.07     6202.64    139.98 o 
  -2   9   2     3914.22     3820.42     72.12 o 
  -1   9   2     6988.71     6733.68    108.24 o 
   0   9   2     1297.00     1266.35     74.50 o 
   1   9   2        3.75       19.80     17.48 o 
   2   9   2    13425.47    13117.66    191.45 o 
   3   9   2     1000.71      996.86     29.11 o 
   4   9   2      504.43      510.55     22.18 o 
   5   9   2      888.65      849.82     26.14 o 
   6   9   2     1429.77     1396.07     41.52 o 
   7   9   2     1242.69     1207.83     51.26 o 
   8   9   2     3881.97     3831.79    153.97 o 
   9   9   2       43.50       27.57     29.93 o 
  -8  10   2     1832.18     1795.48    115.59 o 
  -7  10   2     4081.99     4011.17     93.47 o 
  -6  10   2      183.75      141.16     30.41 o 
  -5  10   2     2210.68     2127.19     66.38 o 
  -4  10   2     1767.99     1737.97     48.48 o 
  -3  10   2      112.97      139.04     22.02 o 
  -2  10   2       57.11       64.65     20.40 o 
  -1  10   2     7580.23     7540.19    122.28 o 
   0  10   2     4973.57     4899.92     88.43 o 
   1  10   2      249.72      243.16     24.88 o 
   2  10   2     1257.58     1190.94     43.01 o 
   3  10   2     3753.96     3685.94     74.34 o 
   4  10   2     5224.37     5025.81     91.85 o 
   5  10   2      186.79      200.77     22.29 o 
   6  10   2     2261.34     2211.23     51.19 o 
   7  10   2        4.92       12.34     24.76 o 
   8  10   2     1631.23     1634.92     49.54 o 
  -7  11   2       10.94       28.90     31.22 o 
  -6  11   2        9.36       31.14     30.25 o 
  -5  11   2       18.64       50.16     29.87 o 
  -4  11   2      446.61      423.14     37.48 o 
  -3  11   2      132.49      116.12     23.94 o 
  -2  11   2      108.71      163.92     24.58 o 
  -1  11   2      243.21      219.64     25.97 o 
   0  11   2     2477.78     2384.53    149.91 o 
   1  11   2     1138.47     1124.36     43.42 o 
   2  11   2      607.24      631.77     33.56 o 
   3  11   2     7576.69     7302.02    139.98 o 
   4  11   2      514.97      520.65     32.49 o 
   5  11   2     4782.06     4636.67     77.43 o 
   6  11   2      925.03      880.25     59.60 o 
   7  11   2     5946.44     5842.66    123.27 o 
  -6  12   2       20.52       -8.62     32.98 o 
  -5  12   2      753.93      783.22     79.92 o 
  -4  12   2      797.49      793.56     38.89 o 
  -3  12   2     3233.93     3258.13     74.37 o 
  -2  12   2      118.77      183.58     28.41 o 
  -1  12   2       71.88       58.75     24.81 o 
   0  12   2     2125.43     2089.92     58.10 o 
   1  12   2     4575.17     4411.53     89.39 o 
   2  12   2     2819.84     2690.47     67.04 o 
   3  12   2       18.75       14.93     32.51 o 
   4  12   2     3650.31     3582.11    118.30 o 
   5  12   2      996.40      957.29     49.86 o 
  -3  13   2     2298.79     2247.29     66.33 o 
  -2  13   2       32.73       47.27     27.37 o 
  -1  13   2     1685.51     1839.37     59.35 o 
   0  13   2     3467.85     3643.04     85.79 o 
   1  13   2     1560.32     1505.05     53.59 o 
   2  13   2       69.51      110.32     29.69 o 
   3  13   2      423.67      416.39     36.61 o 
 -13   0   3     1946.35     1926.48     68.74 o 
 -11   0   3     4250.57     4067.90     89.72 o 
  -9   0   3    10468.99    10550.54    236.60 o 
  -7   0   3       45.77       60.51     24.38 o 
  -5   0   3     9483.68    10680.83    145.23 o 
  -3   0   3     9699.01     9974.90    137.41 o 
  -1   0   3     8815.49     8844.13    163.46 o 
   1   0   3    38560.10    38495.98    696.27 o 
   3   0   3    26381.74    25893.78    342.13 o 
   5   0   3     1001.91     1101.62     29.05 o 
   7   0   3    52912.80    51808.11    987.96 o 
   9   0   3     2161.06     2094.21     75.86 o 
  11   0   3    24345.04    23553.82    485.85 o 
 -13   1   3       33.40       22.36     27.50 o 
 -12   1   3     9088.48     8945.01    113.10 o 
 -11   1   3      616.54      626.64     31.52 o 
 -10   1   3       11.20       25.57     19.35 o 
  -9   1   3     2608.33     2538.72     58.58 o 
  -8   1   3    14080.74    14302.67    175.00 o 
  -7   1   3     4091.23     4396.76     84.73 o 
  -6   1   3     1184.30     1281.61     22.85 o 
  -5   1   3     4966.71     5494.64     59.98 o 
  -4   1   3     7811.20     8026.36     81.76 o 
  -3   1   3       86.32      107.17     14.25 o 
  -2   1   3     1094.83     1157.07     12.58 o 
  -1   1   3     6907.93     7055.79     78.63 o 
   0   1   3     9198.51     9226.48     73.64 o 
   1   1   3     4356.97     4388.55     37.12 o 
   2   1   3     3941.94     4094.08     49.62 o 
   3   1   3     3924.53     3683.77     40.48 o 
   4   1   3    11397.55    11742.45    133.98 o 
   5   1   3     7417.84     7588.32     91.75 o 
   6   1   3    11135.83    11938.40    139.67 o 
   7   1   3      785.37      829.15     26.07 o 
   8   1   3     3909.54     3793.51     83.80 o 
   9   1   3      484.40      498.84     24.02 o 
  10   1   3     4327.85     4354.60     88.73 o 
  11   1   3     1472.70     1376.63     55.21 o 
  12   1   3      597.32      668.76     44.69 o 
 -13   2   3      311.06      343.99     29.67 o 
 -12   2   3       19.21       75.17     36.66 o 
 -11   2   3      244.39      269.54     28.84 o 
 -10   2   3      966.03     1027.74     36.45 o 
  -9   2   3     1893.71     1899.23     43.65 o 
  -8   2   3     2072.97     2090.47     43.92 o 
  -7   2   3      315.80      323.34     14.70 o 
  -6   2   3     2718.67     2701.78     36.66 o 
  -5   2   3    16209.06    16181.86    159.43 o 
  -4   2   3     2855.04     3072.60     37.27 o 
  -3   2   3     5558.27     5720.06     48.00 o 
  -2   2   3     1841.11     1884.70     33.50 o 
  -1   2   3    86687.16    80738.94    846.21 o 
   0   2   3     1793.88     1716.45     29.92 o 
   1   2   3     5471.76     5628.99     51.47 o 
   2   2   3       52.12       55.77      5.87 o 
   3   2   3    19256.19    19326.18    182.99 o 
   4   2   3     4035.21     3794.02     51.55 o 
   5   2   3     5883.52     6134.44     87.72 o 
   6   2   3      445.02      460.14     18.20 o 
   7   2   3     7509.22     7799.13     99.71 o 
   8   2   3      132.55      118.46     17.54 o 
   9   2   3     3530.93     3621.97     60.87 o 
  10   2   3     1356.50     1396.31     87.60 o 
  11   2   3     3150.53     3061.65     77.49 o 
  12   2   3      406.63      446.22     41.37 o 
 -12   3   3     1322.40     1277.33     83.56 o 
 -11   3   3      347.60      355.97     28.79 o 
 -10   3   3      460.28      553.75     49.42 o 
  -9   3   3      121.90      117.63     19.76 o 
  -8   3   3    12150.58    12447.34    144.53 o 
  -7   3   3      764.58      801.20     22.58 o 
  -6   3   3     1105.87     1079.10     23.02 o 
  -5   3   3     1057.76     1012.46     23.23 o 
  -4   3   3    28693.79    28273.09    267.41 o 
  -3   3   3       18.79       16.02      5.80 o 
  -2   3   3    20434.18    20720.52    160.65 o 
  -1   3   3      498.61      507.36     10.66 o 
   0   3   3    42356.92    40520.21    403.90 o 
   1   3   3      364.46      378.55     10.49 o 
   2   3   3     4826.61     4835.09     57.93 o 
   3   3   3     1783.13     1808.75     28.69 o 
   4   3   3      916.22      817.06     18.00 o 
   5   3   3      655.71      651.15     21.88 o 
   6   3   3       81.70      102.73     34.86 o 
   7   3   3      924.35     1060.59     54.16 o 
   8   3   3      173.36      170.39     19.82 o 
   9   3   3        0.92       -8.51     18.18 o 
  10   3   3       68.49       62.23     27.75 o 
  11   3   3      292.15      292.98     35.97 o 
  12   3   3       11.87       32.81     66.38 o 
 -12   4   3       32.11       21.62     34.84 o 
 -11   4   3      220.98      261.73     27.75 o 
 -10   4   3      483.77      494.55     29.87 o 
  -9   4   3     3071.47     3080.83     80.77 o 
  -8   4   3     7943.51     8118.82     93.06 o 
  -7   4   3      972.38     1001.55     24.99 o 
  -6   4   3     2917.35     3124.86     43.13 o 
  -5   4   3     6004.99     5974.96     63.19 o 
  -4   4   3     2072.57     2000.93     25.50 o 
  -3   4   3     5163.71     5503.38     44.99 o 
  -2   4   3     3024.76     3106.18     33.44 o 
  -1   4   3    37961.74    38391.03    319.68 o 
   0   4   3       21.07       14.39      5.32 o 
   1   4   3      960.20     1067.91     16.70 o 
   2   4   3    17998.89    17738.25    191.46 o 
   3   4   3    25650.03    26036.81    281.50 o 
   4   4   3      512.64      483.67     18.00 o 
   5   4   3      555.37      559.91     22.29 o 
   6   4   3     5565.90     5500.75     75.87 o 
   7   4   3    11585.45    11563.72    142.59 o 
   8   4   3     1746.72     1688.33     41.09 o 
   9   4   3      506.55      520.93     27.50 o 
  10   4   3        4.08       -4.35     54.64 o 
  11   4   3     4862.63     4691.60    100.60 o 
  12   4   3     2410.78     2351.88     74.79 o 
 -12   5   3     7343.92     7378.57    145.25 o 
 -11   5   3     1162.79     1065.62     54.23 o 
 -10   5   3      654.47      645.97     41.91 o 
  -9   5   3      270.09      272.50     25.17 o 
  -8   5   3    12680.82    12798.15    192.13 o 
  -7   5   3    12413.26    12226.54    136.99 o 
  -6   5   3      185.86      168.31     14.16 o 
  -5   5   3       10.06       19.92      8.31 o 
  -4   5   3     1838.41     1807.88     25.37 o 
  -3   5   3      955.38      814.12     17.20 o 
  -2   5   3     3650.43     3586.60     36.63 o 
  -1   5   3     2129.62     2223.03     25.67 o 
   0   5   3     1259.14     1253.46     20.41 o 
   1   5   3       51.82       43.09      7.39 o 
   2   5   3      479.10      520.82     20.80 o 
   3   5   3     2766.98     2796.54     39.42 o 
   4   5   3     9742.24     9674.92    112.77 o 
   5   5   3      100.83      123.08     13.77 o 
   6   5   3     7498.94     7477.74     93.40 o 
   7   5   3       84.22       81.20     30.24 o 
   8   5   3     9737.73     9779.36    127.98 o 
   9   5   3      108.14       71.46     21.49 o 
  10   5   3     6485.16     6386.28    102.22 o 
  11   5   3      541.00      674.39    123.72 o 
 -11   6   3     3094.15     3119.30     86.50 o 
 -10   6   3     1455.95     1376.15     60.22 o 
  -9   6   3     4567.17     4652.97     76.61 o 
  -8   6   3       32.56       22.00     19.23 o 
  -7   6   3      779.60      819.88     47.44 o 
  -6   6   3     2391.84     2289.40     49.70 o 
  -5   6   3     2148.95     2146.25     30.28 o 
  -4   6   3     1197.63     1189.79     23.30 o 
  -3   6   3     3890.32     3995.13     40.81 o 
  -2   6   3     1588.51     1582.95     20.95 o 
  -1   6   3     1184.82     1129.29     32.59 o 
   0   6   3     7617.73     7766.04     79.21 o 
   1   6   3     2451.95     2607.87     39.39 o 
   2   6   3        6.38       17.73      9.76 o 
   3   6   3    13721.24    13462.28    187.99 o 
   4   6   3     6721.66     6627.11    106.64 o 
   5   6   3        8.29       18.37     18.49 o 
   6   6   3      233.52      205.40     30.70 o 
   7   6   3    24900.50    24606.46    343.79 o 
   8   6   3     2237.32     2299.22     59.68 o 
   9   6   3     2352.14     2222.92     51.98 o 
  10   6   3     1598.60     1665.46     92.64 o 
  11   6   3     9221.79     9278.66    165.15 o 
 -11   7   3      186.24      251.58     42.46 o 
 -10   7   3      135.14       95.46     35.40 o 
  -9   7   3     6593.64     6538.26    147.71 o 
  -8   7   3     3959.30     3880.08     68.46 o 
  -7   7   3     1929.62     1814.65     88.03 o 
  -6   7   3       14.83       28.35     20.54 o 
  -5   7   3     8322.54     8298.43    104.44 o 
  -4   7   3     7940.19     7948.51    100.13 o 
  -3   7   3      146.36      157.30     13.42 o 
  -2   7   3     1117.34     1109.67     20.73 o 
  -1   7   3       22.45       34.48      8.44 o 
   0   7   3     8308.06     8376.07     86.06 o 
   1   7   3     9533.53     9363.86    110.29 o 
   2   7   3     3000.86     3044.34     92.19 o 
   3   7   3     4349.15     4272.97     59.50 o 
   4   7   3     3306.78     3192.68     43.58 o 
   5   7   3      688.42      729.96     27.60 o 
   6   7   3     1108.76     1155.28     39.96 o 
   7   7   3       42.70       63.70     32.51 o 
   8   7   3     1152.87     1216.31    101.60 o 
   9   7   3      656.03      622.61     38.31 o 
  10   7   3     1716.05     1801.26     65.02 o 
 -10   8   3      171.69      198.67     53.28 o 
  -9   8   3      590.48      663.95     68.63 o 
  -8   8   3        3.16       -5.70     23.05 o 
  -7   8   3     1380.03     1220.95     71.79 o 
  -6   8   3     2350.24     2110.81     55.54 o 
  -5   8   3    11806.97    11691.91    142.40 o 
  -4   8   3      489.12      459.52     19.40 o 
  -3   8   3     6895.87     6817.44     87.57 o 
  -2   8   3     2155.38     2176.47     37.76 o 
  -1   8   3    22262.90    21975.85    297.89 o 
   0   8   3     2032.98     2030.47     49.08 o 
   1   8   3     2212.83     2269.38     39.80 o 
   2   8   3     1026.33      995.46     29.52 o 
   3   8   3     7383.78     7361.87     93.43 o 
   4   8   3     2089.58     2098.15     39.63 o 
   5   8   3      973.24      949.20     28.55 o 
   6   8   3      997.33     1026.86     28.15 o 
   7   8   3      909.30     1036.68     50.12 o 
   8   8   3      904.69      891.63     45.22 o 
   9   8   3      480.87      532.85     39.27 o 
  10   8   3     1445.31     1522.57     86.69 o 
  -9   9   3        2.32       15.99     29.90 o 
  -8   9   3     2709.84     2647.66     71.82 o 
  -7   9   3     4085.46     4038.36     86.92 o 
  -6   9   3     1761.90     1673.69     52.43 o 
  -5   9   3       99.91       86.46     21.77 o 
  -4   9   3     6691.50     6595.24    107.23 o 
  -3   9   3     1387.78     1324.64     40.21 o 
  -2   9   3     5123.38     5044.86     87.16 o 
  -1   9   3     2067.21     2083.68    110.17 o 
   0   9   3    10742.92    10462.07    156.44 o 
   1   9   3      170.37      141.85     21.07 o 
   2   9   3     4735.11     4652.35    152.17 o 
   3   9   3     2752.47     2741.44     48.14 o 
   4   9   3      557.78      547.72     23.90 o 
   5   9   3      397.00      401.20     20.43 o 
   6   9   3      286.81      303.70     19.65 o 
   7   9   3       74.48       56.14     22.18 o 
   8   9   3       16.74       25.50     23.06 o 
   9   9   3       39.06       15.63     25.33 o 
  -8  10   3     3260.09     3330.71     67.89 o 
  -7  10   3      819.70      833.58     67.73 o 
  -6  10   3      929.49      873.18     44.48 o 
  -5  10   3      876.03      976.95     78.57 o 
  -4  10   3     4936.02     4742.14     87.08 o 
  -3  10   3       59.12       45.46     32.51 o 
  -2  10   3     2473.12     2377.77     56.51 o 
  -1  10   3     2664.02     2545.42     58.43 o 
   0  10   3        7.31       16.26     20.05 o 
   1  10   3     1997.83     1870.46     83.08 o 
   2  10   3     9176.10     8884.36    139.81 o 
   3  10   3     3842.38     3695.70    120.56 o 
   4  10   3       68.84       97.00     22.33 o 
   5  10   3      668.26      662.81     29.86 o 
   6  10   3     4195.63     4170.95     71.39 o 
   7  10   3     3843.44     3843.69     97.97 o 
   8  10   3     1740.58     1672.28     54.96 o 
  -7  11   3     1426.23     1327.37     55.98 o 
  -6  11   3      263.74      238.98     33.89 o 
  -5  11   3      575.19      616.14     47.86 o 
  -4  11   3       60.41       36.59     23.60 o 
  -3  11   3     1228.33     1173.38     49.22 o 
  -2  11   3      210.13      249.84     26.73 o 
  -1  11   3     1440.95     1450.94     47.88 o 
   0  11   3       25.87       49.46     23.25 o 
   1  11   3      922.18      989.50     44.25 o 
   2  11   3       21.40       34.26     21.60 o 
   3  11   3       53.63       61.63     23.14 o 
   4  11   3      794.01      778.88     38.06 o 
   5  11   3        3.46       -7.31     20.95 o 
   6  11   3     3975.91     3800.47    103.85 o 
   7  11   3      269.74      343.79     38.25 o 
  -6  12   3     1991.72     2072.56     70.51 o 
  -5  12   3      764.87      791.07     47.08 o 
  -4  12   3       23.51       20.77     39.73 o 
  -3  12   3      215.14      222.53     29.05 o 
  -2  12   3     1064.79     1049.42     45.86 o 
  -1  12   3      479.20      496.14     34.05 o 
   0  12   3     4433.18     4572.42     91.93 o 
   1  12   3       17.82       37.88     24.24 o 
   2  12   3       49.71       34.50     28.90 o 
   3  12   3     1637.87     1633.25     61.86 o 
   4  12   3     7308.12     7205.34    128.12 o 
   5  12   3     1307.82     1295.93     44.29 o 
  -3  13   3      204.28      179.74     30.63 o 
  -2  13   3     2790.78     2667.40     71.82 o 
  -1  13   3       26.14       -0.31     25.86 o 
   0  13   3     3099.77     3188.29     78.21 o 
   1  13   3     2167.05     2251.28     65.13 o 
   2  13   3     1687.98     1768.23     60.92 o 
   3  13   3      655.46      695.28     41.53 o 
 -12   0   4    11746.51    11286.81    191.57 o 
 -10   0   4     2495.44     2356.02     62.58 o 
  -8   0   4    17153.73    17028.60    251.86 o 
  -6   0   4      960.30      963.90     29.88 o 
  -4   0   4     4195.11     4201.27    100.69 o 
  -2   0   4      860.75      889.79     34.42 o 
   0   0   4     1799.29     1847.52     31.04 o 
   2   0   4     8035.24     8506.63     97.52 o 
   4   0   4      456.45      528.95     29.22 o 
   6   0   4     6949.87     7250.73    157.13 o 
   8   0   4     2504.77     2386.81     78.57 o 
  10   0   4    14727.40    14745.29    316.98 o 
  12   0   4     1338.51     1165.86     80.37 o 
 -13   1   4     4295.12     4129.61     70.97 o 
 -12   1   4      823.91      795.51     31.86 o 
 -11   1   4      566.26      581.46     27.51 o 
 -10   1   4       35.57       43.73     16.67 o 
  -9   1   4    10116.80    10124.60    115.91 o 
  -8   1   4      403.72      395.33     22.03 o 
  -7   1   4      127.83      135.69     10.29 o 
  -6   1   4    10498.51    11197.80    103.37 o 
  -5   1   4    22643.88    23259.82    201.97 o 
  -4   1   4    12659.85    13660.24    137.95 o 
  -3   1   4      575.58      570.32     11.93 o 
  -2   1   4    16357.67    16845.83    162.08 o 
  -1   1   4    16301.21    16289.10    127.85 o 
   0   1   4      289.48      300.64      8.83 o 
   1   1   4    14209.64    14188.34    135.53 o 
   2   1   4     2550.70     2670.40     35.84 o 
   3   1   4    19642.71    20169.63    169.90 o 
   4   1   4    10545.12    11044.41     97.15 o 
   5   1   4       87.65       77.61     13.56 o 
   6   1   4     4606.05     4707.48     64.11 o 
   7   1   4    16875.98    16716.44    192.67 o 
   8   1   4     3239.86     3246.20     53.30 o 
   9   1   4      205.35      244.19     26.80 o 
  10   1   4      105.27      111.68     35.67 o 
  11   1   4     7969.66     7975.95    140.45 o 
  12   1   4      611.31      623.56     43.94 o 
 -13   2   4       53.66       45.84     23.97 o 
 -12   2   4     3618.14     3557.55     61.82 o 
 -11   2   4     1465.01     1379.67     38.36 o 
 -10   2   4     1314.77     1297.02     34.52 o 
  -9   2   4       41.41       23.79     15.68 o 
  -8   2   4     2931.39     2893.05     46.28 o 
  -7   2   4      201.51      227.87     23.07 o 
  -6   2   4       57.45       48.12      8.54 o 
  -5   2   4     8823.50     9203.62     86.29 o 
  -4   2   4    22128.60    22882.66    179.73 o 
  -3   2   4     1495.88     1485.07     18.28 o 
  -2   2   4     4971.95     4923.40     51.43 o 
  -1   2   4     5593.85     5935.09     50.45 o 
   0   2   4    46508.56    44520.63    370.43 o 
   1   2   4     1401.38     1586.18     20.15 o 
   2   2   4    31096.90    31479.97    274.54 o 
   3   2   4      572.74      579.08     14.73 o 
   4   2   4    15245.87    16273.20    140.15 o 
   5   2   4     1972.91     1931.68     29.00 o 
   6   2   4     3122.41     3163.59     49.26 o 
   7   2   4     3075.43     3065.86     50.29 o 
   8   2   4       75.81       55.05     16.82 o 
   9   2   4      505.88      525.41     25.80 o 
  10   2   4     1617.56     1695.84     55.28 o 
  11   2   4       12.60       -9.71     29.19 o 
  12   2   4      634.79      594.88     44.69 o 
 -12   3   4        5.33       13.65     21.56 o 
 -11   3   4     1568.10     1513.13     39.94 o 
 -10   3   4       65.80      103.33     27.00 o 
  -9   3   4      888.67      946.74     35.45 o 
  -8   3   4      629.20      667.19     28.83 o 
  -7   3   4     1400.33     1512.70     45.88 o 
  -6   3   4      512.25      548.45     17.97 o 
  -5   3   4    26449.30    27170.66    213.17 o 
  -4   3   4     7628.25     7662.75     60.16 o 
  -3   3   4     1875.81     1987.37     20.84 o 
  -2   3   4      121.13      130.59      7.01 o 
  -1   3   4    75726.91    71025.82    927.13 o 
   0   3   4      347.79      327.32     12.33 o 
   1   3   4     4386.69     4210.12     41.87 o 
   2   3   4     2704.05     2899.18     34.79 o 
   3   3   4    46179.36    45715.74    419.78 o 
   4   3   4      737.09      847.91     18.44 o 
   5   3   4       23.07       32.20     14.69 o 
   6   3   4     2556.35     2647.13     38.03 o 
   7   3   4     9463.07     9676.15    103.24 o 
   8   3   4        7.52       22.87     16.62 o 
   9   3   4     1687.32     1760.79     42.94 o 
  10   3   4      508.71      555.98     48.31 o 
  11   3   4      886.67      904.12     35.96 o 
  12   3   4       96.66      157.13     55.09 o 
 -12   4   4     3449.37     3221.70    101.00 o 
 -11   4   4        1.88        1.41     19.72 o 
 -10   4   4       64.17       28.27     19.13 o 
  -9   4   4      276.62      330.24     24.79 o 
  -8   4   4     8227.66     8386.17    127.04 o 
  -7   4   4     2200.62     2265.02     42.49 o 
  -6   4   4       16.25       66.49     30.11 o 
  -5   4   4     5526.64     5411.56     50.28 o 
  -4   4   4    15377.46    15647.97    116.52 o 
  -3   4   4    13106.39    13132.53     98.64 o 
  -2   4   4     2700.95     2623.69     29.45 o 
  -1   4   4     3629.99     3632.78     50.82 o 
   0   4   4    13822.23    13779.79    119.63 o 
   1   4   4      171.38      185.26      9.40 o 
   2   4   4     1927.66     1784.05     31.28 o 
   3   4   4      578.38      486.84     15.90 o 
   4   4   4     1662.98     1618.27     25.54 o 
   5   4   4     8050.90     8492.36    102.32 o 
   6   4   4     5574.91     5795.62     66.88 o 
   7   4   4     2570.24     2532.82     39.70 o 
   8   4   4      325.80      331.46     18.90 o 
   9   4   4     1759.98     1755.18     36.53 o 
  10   4   4     2430.54     2447.48     54.62 o 
  11   4   4      386.05      417.22     58.70 o 
  12   4   4       15.41       21.67     54.18 o 
 -12   5   4        7.33      -43.29     28.86 o 
 -11   5   4     2312.15     2286.76     58.42 o 
 -10   5   4      322.14      342.37     28.96 o 
  -9   5   4    13231.67    13113.28    225.80 o 
  -8   5   4     1721.29     1808.16     36.79 o 
  -7   5   4      216.12      283.87     20.86 o 
  -6   5   4      239.68      241.16     15.62 o 
  -5   5   4    16555.46    16578.50    135.65 o 
  -4   5   4     7013.68     6977.12     69.63 o 
  -3   5   4     1408.50     1419.92     20.63 o 
  -2   5   4      597.43      636.14     14.33 o 
  -1   5   4     5269.75     5228.03     51.19 o 
   0   5   4     1737.38     1632.69     21.21 o 
   1   5   4     7528.19     7533.73     76.28 o 
   2   5   4     3150.04     2918.24     64.60 o 
   3   5   4     4602.64     4629.32     59.76 o 
   4   5   4       25.40       20.78      9.18 o 
   5   5   4       62.67       70.55     11.86 o 
   6   5   4     5319.22     5274.39     71.33 o 
   7   5   4    14357.96    14346.08    167.80 o 
   8   5   4       76.22       98.36     21.06 o 
   9   5   4     1116.29     1046.49     37.59 o 
  10   5   4      201.99      211.48     27.42 o 
  11   5   4     7124.89     7169.46    195.06 o 
 -11   6   4      770.09      765.04     47.65 o 
 -10   6   4     3378.94     3257.59     68.38 o 
  -9   6   4     1537.85     1567.97     46.55 o 
  -8   6   4     7975.35     8044.60    110.50 o 
  -7   6   4      555.22      573.71     26.56 o 
  -6   6   4      422.52      431.56     17.51 o 
  -5   6   4     3837.00     3771.25     40.60 o 
  -4   6   4     4480.38     4470.78     43.16 o 
  -3   6   4      274.15      289.86     10.68 o 
  -2   6   4      178.39      177.63      9.35 o 
  -1   6   4      173.29      158.55      9.14 o 
   0   6   4       15.20        5.72      8.47 o 
   1   6   4     1220.24     1230.48     24.15 o 
   2   6   4      511.74      523.15     30.37 o 
   3   6   4     1636.25     1630.53     28.47 o 
   4   6   4      834.69      846.26     26.39 o 
   5   6   4     1023.42     1066.39     30.65 o 
   6   6   4     7034.81     6992.91     93.83 o 
   7   6   4     1078.17     1075.83     41.15 o 
   8   6   4     1483.84     1554.41     50.05 o 
   9   6   4        1.48      -13.83     25.22 o 
  10   6   4     6312.40     6302.51    169.78 o 
 -11   7   4      183.42      176.29     32.25 o 
 -10   7   4       25.98       18.47     25.62 o 
  -9   7   4     3786.03     3607.56     81.73 o 
  -8   7   4       11.82       16.11     17.33 o 
  -7   7   4       10.04       27.07     16.95 o 
  -6   7   4     6994.15     7146.72     98.27 o 
  -5   7   4     7260.48     7349.13    100.77 o 
  -4   7   4      602.67      647.18     20.68 o 
  -3   7   4      256.35      282.46     11.03 o 
  -2   7   4     8899.62     8668.56     80.21 o 
  -1   7   4    10532.67    10507.72    114.70 o 
   0   7   4     1022.58      988.91     20.57 o 
   1   7   4        7.29       -1.35     11.72 o 
   2   7   4     1119.22     1081.58     27.00 o 
   3   7   4     9773.58     9505.17    141.35 o 
   4   7   4    13707.48    13606.48    161.02 o 
   5   7   4     1073.88     1072.42     31.62 o 
   6   7   4      398.64      404.80     23.91 o 
   7   7   4     5762.02     5709.15     84.28 o 
   8   7   4     4741.12     4793.68    132.02 o 
   9   7   4       49.15       66.03     28.65 o 
  10   7   4      593.13      606.45     73.60 o 
 -10   8   4      657.01      765.19     40.22 o 
  -9   8   4      352.00      320.74     27.85 o 
  -8   8   4      398.09      377.96     25.91 o 
  -7   8   4      856.91      804.20     33.38 o 
  -6   8   4       54.96       51.91     18.48 o 
  -5   8   4     1675.89     1688.91     39.76 o 
  -4   8   4     6600.63     6622.03     87.32 o 
  -3   8   4       22.88       24.45     13.63 o 
  -2   8   4     7989.33     7974.36     99.58 o 
  -1   8   4      806.12      829.97     76.76 o 
   0   8   4    14414.13    14435.64    165.05 o 
   1   8   4        1.41        3.10     13.38 o 
   2   8   4     3733.05     3698.14     89.59 o 
   3   8   4      554.38      530.05     21.40 o 
   4   8   4     4950.38     4958.62     62.29 o 
   5   8   4      174.02      190.61     16.86 o 
   6   8   4     2726.64     2613.67     43.31 o 
   7   8   4     1061.56     1025.19     38.36 o 
   8   8   4       15.51        4.83     21.36 o 
   9   8   4       25.51       27.88     30.33 o 
  10   8   4       32.44       59.16     33.83 o 
  -9   9   4      331.23      346.46     29.78 o 
  -8   9   4     1918.96     1982.62     50.74 o 
  -7   9   4       23.41        8.29     20.58 o 
  -6   9   4       52.21       61.90     21.12 o 
  -5   9   4     3259.45     3257.43    101.09 o 
  -4   9   4     3532.73     3837.56    296.21 o 
  -3   9   4     2415.20     2354.93     53.63 o 
  -2   9   4      839.07      783.37     34.76 o 
  -1   9   4    15362.63    15244.11    217.43 o 
   0   9   4     5354.35     5660.35     97.37 o 
   1   9   4     2534.31     2434.73     56.10 o 
   2   9   4     4808.16     4806.27     69.57 o 
   3   9   4     8346.83     8130.49    104.54 o 
   4   9   4      235.90      228.83     20.17 o 
   5   9   4      446.61      448.26     21.72 o 
   6   9   4     4594.28     4574.64     62.48 o 
   7   9   4     2389.99     2412.05     53.52 o 
   8   9   4      278.89      255.12     35.33 o 
   9   9   4       56.64       37.93     33.21 o 
  -8  10   4     3798.68     3726.83     88.74 o 
  -7  10   4     2289.07     2387.19     70.07 o 
  -6  10   4      944.00      919.36     45.51 o 
  -5  10   4      356.71      337.63     34.48 o 
  -4  10   4     3507.19     3396.17     71.44 o 
  -3  10   4     3835.25     3887.11     76.29 o 
  -2  10   4      518.48      570.18     30.97 o 
  -1  10   4     1043.08     1018.67     40.87 o 
   0  10   4     2207.30     2225.15     54.59 o 
   1  10   4        0.22       -4.24     18.83 o 
   2  10   4      383.00      367.56     27.73 o 
   3  10   4     1620.36     1589.53     48.77 o 
   4  10   4     2204.21     2112.75    100.24 o 
   5  10   4     5156.69     5193.46     69.15 o 
   6  10   4     1170.57     1135.70     33.73 o 
   7  10   4      418.00      451.68     37.89 o 
   8  10   4     1436.23     1494.86    143.14 o 
  -7  11   4     2864.20     2909.55    201.38 o 
  -6  11   4      820.17      873.01     62.76 o 
  -5  11   4     1950.74     1985.20     64.14 o 
  -4  11   4     2596.57     2515.87     63.21 o 
  -3  11   4        9.08       -1.50     23.30 o 
  -2  11   4      940.32      993.25     61.86 o 
  -1  11   4      216.77      234.23     26.45 o 
   0  11   4     2682.89     2759.43     66.40 o 
   1  11   4      439.70      399.33     29.99 o 
   2  11   4     1974.96     1982.19     56.18 o 
   3  11   4      697.18      686.37     66.83 o 
   4  11   4     1139.29     1135.80     47.19 o 
   5  11   4      482.01      467.88     31.31 o 
   6  11   4     1760.92     1775.43     85.79 o 
   7  11   4     2820.86     2854.60    109.27 o 
  -5  12   4     2706.05     2710.69     78.05 o 
  -4  12   4      800.90      815.47     57.80 o 
  -3  12   4      296.38      250.67     30.57 o 
  -2  12   4      231.41      215.38     28.74 o 
  -1  12   4      195.17      277.30     37.93 o 
   0  12   4       32.94       26.42     29.80 o 
   1  12   4      315.28      340.59     32.40 o 
   2  12   4       14.71       28.72     25.52 o 
   3  12   4     1862.13     1796.25     57.85 o 
   4  12   4      633.07      580.11     37.93 o 
   5  12   4      523.67      595.09     39.85 o 
  -3  13   4     1316.18     1316.59     54.18 o 
  -2  13   4     4876.49     5109.04    137.72 o 
  -1  13   4     2649.19     2746.60     73.43 o 
   0  13   4      598.81      584.88     64.12 o 
   1  13   4     2224.39     2300.45     68.32 o 
   2  13   4      598.04      673.24     69.54 o 
 -13   0   5     1032.41     1029.92     55.81 o 
 -11   0   5       62.85       90.01     37.93 o 
  -9   0   5    22892.10    22679.76    331.35 o 
  -7   0   5     5692.50     5962.93    103.39 o 
  -5   0   5    37372.64    37195.66    407.90 o 
  -3   0   5      114.58      184.16     21.48 o 
  -1   0   5    18368.56    18460.20    247.43 o 
   1   0   5    10219.04     9944.10    142.13 o 
   3   0   5     6446.38     6382.96     92.90 o 
   5   0   5     5173.01     5275.01     82.69 o 
   7   0   5    10317.33    10835.42    205.45 o 
   9   0   5        9.43      -19.87     30.70 o 
  11   0   5     6149.04     6209.69    116.21 o 
 -13   1   5     1439.07     1401.34     44.46 o 
 -12   1   5     3216.63     3144.01     58.86 o 
 -11   1   5     1999.68     2022.53     51.75 o 
 -10   1   5      473.31      471.84     24.79 o 
  -9   1   5      910.37      883.18     30.50 o 
  -8   1   5    12975.67    13371.25    145.03 o 
  -7   1   5       17.20       25.89     12.39 o 
  -6   1   5     4188.90     4354.44     46.89 o 
  -5   1   5      958.48      928.83     18.38 o 
  -4   1   5    12873.43    12919.08    115.37 o 
  -3   1   5    11905.86    12344.04    100.88 o 
  -2   1   5    11732.97    12050.37     97.77 o 
  -1   1   5    10545.46    10777.65     86.87 o 
   0   1   5       29.55       33.67      6.05 o 
   1   1   5     1930.36     1777.81     25.03 o 
   2   1   5     2434.11     2335.53     26.66 o 
   3   1   5       92.88      103.66      7.39 o 
   4   1   5     2351.01     2598.96     29.95 o 
   5   1   5      142.88      141.62      9.74 o 
   6   1   5     5851.50     5895.72     59.68 o 
   7   1   5     3581.17     3610.78     53.09 o 
   8   1   5       15.05       68.13     14.42 o 
   9   1   5      921.59      913.40     32.57 o 
  10   1   5     8813.63     8717.78    117.43 o 
  11   1   5      182.75      185.55     26.22 o 
  12   1   5      426.84      505.96     79.92 o 
 -12   2   5     1668.43     1546.69     42.28 o 
 -11   2   5      184.67      212.77     22.61 o 
 -10   2   5      444.87      417.92     23.94 o 
  -9   2   5     3648.52     3581.95     60.46 o 
  -8   2   5     1115.72     1039.52     40.90 o 
  -7   2   5     3577.50     3753.40     86.27 o 
  -6   2   5      623.18      646.13     17.15 o 
  -5   2   5     7873.23     8133.80     77.98 o 
  -4   2   5     1560.23     1644.50     30.52 o 
  -3   2   5     1995.42     1932.92     21.20 o 
  -2   2   5    11532.58    11570.24     86.99 o 
  -1   2   5    32288.08    31136.26    240.04 o 
   0   2   5      322.98      294.25     10.10 o 
   1   2   5       72.46       69.70     18.04 o 
   2   2   5     2156.41     2212.49     23.70 o 
   3   2   5    54717.01    54827.58    503.72 o 
   4   2   5       13.90       25.65      8.34 o 
   5   2   5      701.12      694.77     17.02 o 
   6   2   5      277.48      240.31     12.52 o 
   7   2   5    12717.88    12801.38    131.43 o 
   8   2   5     3160.10     3239.61     47.47 o 
   9   2   5      134.86      123.36     17.10 o 
  10   2   5      266.11      250.51     23.61 o 
  11   2   5     2223.39     2175.73     77.21 o 
  12   2   5      343.47      328.84     31.22 o 
 -12   3   5     3400.13     3392.53     62.62 o 
 -11   3   5      181.19      205.93     22.39 o 
 -10   3   5      596.43      602.92     31.46 o 
  -9   3   5      137.44      171.37     19.16 o 
  -8   3   5       15.70        6.81     14.86 o 
  -7   3   5       55.31       78.43     12.96 o 
  -6   3   5      608.92      595.71     25.77 o 
  -5   3   5      234.02      258.67     10.24 o 
  -4   3   5       32.37       70.20      9.33 o 
  -3   3   5      384.15      392.50     16.29 o 
  -2   3   5     7213.22     7371.86     75.99 o 
  -1   3   5     3608.84     3720.53     39.25 o 
   0   3   5    15967.55    15899.47    138.25 o 
   1   3   5     1339.84     1497.80     21.78 o 
   2   3   5    64034.65    63668.20    651.73 o 
   3   3   5      576.78      613.31     16.11 o 
   4   3   5    13632.13    13813.01    135.07 o 
   5   3   5      535.44      532.08     16.00 o 
   6   3   5    22828.66    22952.79    198.52 o 
   7   3   5      130.98      138.84     14.52 o 
   8   3   5        6.45      -11.26     15.12 o 
   9   3   5      583.02      554.64     22.98 o 
  10   3   5     3589.76     3515.87     77.79 o 
  11   3   5      137.11      143.76     51.93 o 
  12   3   5     1595.83     1632.46     64.34 o 
 -12   4   5      557.96      523.89     31.20 o 
 -11   4   5        9.44        7.63     20.65 o 
 -10   4   5     2804.54     2681.45     51.03 o 
  -9   4   5     7393.29     7427.77     93.80 o 
  -8   4   5        2.57       13.93     12.77 o 
  -7   4   5     1248.42     1327.11     26.65 o 
  -6   4   5        3.67        2.61     11.19 o 
  -5   4   5    18070.29    18123.62    134.84 o 
  -4   4   5     7937.11     7875.23     63.21 o 
  -3   4   5     1250.79     1299.29     19.55 o 
  -2   4   5     1379.32     1263.13     18.54 o 
  -1   4   5    15526.53    15059.37    131.95 o 
   0   4   5    13002.77    12588.48    111.47 o 
   1   4   5      421.33      483.77     15.49 o 
   2   4   5      243.42      275.23     14.99 o 
   3   4   5    28047.35    28050.12    262.71 o 
   4   4   5      198.41      220.09     11.79 o 
   5   4   5      232.60      233.61     13.41 o 
   6   4   5     4650.36     4631.69     56.43 o 
   7   4   5    11695.01    11707.55    110.03 o 
   8   4   5      957.76     1032.02     25.63 o 
   9   4   5       20.60       36.91     17.21 o 
  10   4   5     2894.12     2935.75    102.95 o 
  11   4   5     3944.71     3949.39     93.54 o 
 -12   5   5     2819.72     2834.09     92.95 o 
 -11   5   5       30.98      -10.68     24.36 o 
 -10   5   5      973.00     1031.34     41.67 o 
  -9   5   5     1737.47     1667.80     78.00 o 
  -8   5   5    10476.88    10595.82    106.92 o 
  -7   5   5      462.81      439.60     17.74 o 
  -6   5   5    11513.68    11548.87    111.43 o 
  -5   5   5      872.07      884.12     18.19 o 
  -4   5   5    10145.30     9945.38     84.14 o 
  -3   5   5     2266.08     2145.10     24.12 o 
  -2   5   5     4285.57     4330.85     45.15 o 
  -1   5   5      143.82      120.89     17.43 o 
   0   5   5      515.40      523.27     14.00 o 
   1   5   5       80.74       97.95      9.34 o 
   2   5   5      649.03      642.55     26.85 o 
   3   5   5      267.51      255.36     12.10 o 
   4   5   5      661.33      640.71     19.02 o 
   5   5   5      975.46     1000.88     27.76 o 
   6   5   5     1238.91     1253.82     27.48 o 
   7   5   5        4.29       15.77     17.28 o 
   8   5   5       27.64       63.54     19.10 o 
   9   5   5     1600.34     1666.65     64.57 o 
  10   5   5     8367.16     8367.06    120.70 o 
  11   5   5        5.38       21.67     34.41 o 
 -11   6   5      434.19      430.58     33.90 o 
 -10   6   5      185.91      150.05     27.38 o 
  -9   6   5     6027.69     6283.36    116.69 o 
  -8   6   5     1356.98     1301.74     34.16 o 
  -7   6   5     1864.47     1855.30     33.82 o 
  -6   6   5     2409.07     2464.14     52.16 o 
  -5   6   5    17101.39    17052.68    141.19 o 
  -4   6   5      266.76      265.31     11.17 o 
  -3   6   5      862.79      900.31     18.57 o 
  -2   6   5     8771.04     8770.53     81.84 o 
  -1   6   5     8003.37     7965.44     75.25 o 
   0   6   5      220.38      206.33     11.67 o 
   1   6   5     3832.23     3744.95     48.36 o 
   2   6   5     2699.48     2664.92     40.24 o 
   3   6   5     1618.65     1538.23     30.03 o 
   4   6   5     3906.60     3796.33     57.81 o 
   5   6   5     2666.46     2774.19     48.81 o 
   6   6   5       25.82       22.08     17.28 o 
   7   6   5     2093.98     2170.38     51.37 o 
   8   6   5     1956.43     2005.93     58.74 o 
   9   6   5       60.94       49.83     29.05 o 
  10   6   5       20.40       -0.67     61.86 o 
  11   6   5     6848.97     6802.81    186.94 o 
 -11   7   5     1383.34     1460.36     54.69 o 
 -10   7   5       39.76       96.90     26.55 o 
  -9   7   5       21.79       30.03     25.97 o 
  -8   7   5     2230.30     2205.39     47.55 o 
  -7   7   5      220.25      227.91     23.98 o 
  -6   7   5     1312.66     1250.58     35.97 o 
  -5   7   5     2000.82     1960.05     48.44 o 
  -4   7   5     3714.38     3624.49     43.57 o 
  -3   7   5     2809.47     2743.46     39.37 o 
  -2   7   5     2407.23     2256.03     29.77 o 
  -1   7   5     1195.63     1099.26     26.03 o 
   0   7   5      981.60      955.95     22.16 o 
   1   7   5     5599.34     5375.25     88.94 o 
   2   7   5     2452.50     2533.30     54.10 o 
   3   7   5      185.26      215.81     21.97 o 
   4   7   5      245.60      240.83     19.38 o 
   5   7   5       15.27        7.62     15.23 o 
   6   7   5     3380.84     3386.47     58.94 o 
   7   7   5     6283.02     6486.38     93.09 o 
   8   7   5      256.81      217.32     30.57 o 
   9   7   5      235.62      235.60     40.64 o 
  10   7   5     4121.26     4337.15     98.66 o 
 -10   8   5      219.14      210.96     32.79 o 
  -9   8   5      270.76      229.22     29.82 o 
  -8   8   5     2341.28     2319.05     52.79 o 
  -7   8   5      857.76      873.78     33.93 o 
  -6   8   5     3481.56     3350.55    101.15 o 
  -5   8   5     1258.64     1295.04     36.28 o 
  -4   8   5      709.13      713.76     22.81 o 
  -3   8   5      481.18      490.13     20.50 o 
  -2   8   5     4707.28     4616.67     80.14 o 
  -1   8   5     9784.84     9780.97    117.77 o 
   0   8   5     2014.80     2015.58     39.53 o 
   1   8   5     5162.11     5013.02     70.51 o 
   2   8   5     2777.40     2768.73     47.71 o 
   3   8   5    26126.42    25659.79    284.11 o 
   4   8   5     1841.37     1854.44     41.97 o 
   5   8   5     3581.63     3632.30     61.41 o 
   6   8   5     1237.33     1199.06     37.16 o 
   7   8   5     7640.30     7662.98    191.90 o 
   8   8   5     1217.31     1203.25     52.99 o 
   9   8   5       46.58       26.59     32.24 o 
  -9   9   5      712.83      697.83     43.37 o 
  -8   9   5      265.74      250.07     26.62 o 
  -7   9   5      295.23      233.74     24.43 o 
  -6   9   5       50.28        8.94     19.37 o 
  -5   9   5      437.14      449.65     25.47 o 
  -4   9   5      276.10      282.59     35.22 o 
  -3   9   5     1755.58     1731.75     46.29 o 
  -2   9   5     1610.93     1643.57     69.54 o 
  -1   9   5     1822.39     1840.01     48.48 o 
   0   9   5     3147.50     3022.59     63.53 o 
   1   9   5       23.54       18.51     20.40 o 
   2   9   5    19397.88    19303.42    219.81 o 
   3   9   5     1211.57     1207.84     34.52 o 
   4   9   5     5527.35     5413.31     68.83 o 
   5   9   5     1962.10     1990.80     48.88 o 
   6   9   5     5825.86     5907.94     86.96 o 
   7   9   5        7.60       13.08     27.13 o 
   8   9   5       77.66      100.24     31.29 o 
  -8  10   5      515.61      571.17     82.18 o 
  -7  10   5     1014.39     1081.01     49.90 o 
  -6  10   5      351.76      377.96     33.82 o 
  -5  10   5     6509.70     6131.82    173.84 o 
  -4  10   5     7439.23     7618.98    124.74 o 
  -3  10   5      746.93      671.09     32.57 o 
  -2  10   5       53.45       41.42     19.76 o 
  -1  10   5     2589.85     2582.70     60.96 o 
   0  10   5     5348.36     5462.14    123.72 o 
   1  10   5       36.61       74.70     23.94 o 
   2  10   5      828.85      791.33     37.53 o 
   3  10   5     3160.71     3097.85     69.93 o 
   4  10   5     1187.88     1107.00     38.13 o 
   5  10   5       89.43       86.79     19.16 o 
   6  10   5     3396.16     3393.37     62.67 o 
   7  10   5      820.81      805.45     45.15 o 
  -7  11   5       57.09       98.16     32.04 o 
  -6  11   5     4463.17     4553.04    225.77 o 
  -5  11   5        6.07       -7.15     26.67 o 
  -4  11   5     4464.69     4562.30    130.94 o 
  -3  11   5      492.11      461.40     45.15 o 
  -2  11   5     1447.13     1474.65     50.10 o 
  -1  11   5        8.42       -4.29     22.88 o 
   0  11   5        7.47      -18.67     22.50 o 
   1  11   5      418.00      399.48     52.38 o 
   2  11   5      173.26      145.51     28.08 o 
   3  11   5       55.09       61.60     43.80 o 
   4  11   5      235.00      203.28     25.48 o 
   5  11   5       12.73       -6.42     26.25 o 
   6  11   5      221.21      218.54     46.96 o 
  -5  12   5     3038.72     2985.59     83.01 o 
  -4  12   5       53.74       -0.90     39.73 o 
  -3  12   5     1653.63     1699.13     56.45 o 
  -2  12   5     5225.39     5329.62    103.42 o 
  -1  12   5     1130.26     1069.34     46.85 o 
   0  12   5       32.98       55.52     26.80 o 
   1  12   5       78.86      101.55     28.37 o 
   2  12   5     1450.28     1582.71     55.28 o 
   3  12   5      114.51       94.32     29.69 o 
   4  12   5     3134.32     3194.13     78.35 o 
  -2  13   5      836.27      778.96     78.57 o 
  -1  13   5     1014.21     1028.22     50.10 o 
   0  13   5     1649.49     1700.73     59.68 o 
   1  13   5      761.15      855.58     46.93 o 
 -12   0   6      607.86      701.13     81.73 o 
 -10   0   6      856.09      759.67     48.77 o 
  -8   0   6     3914.52     3877.01     79.81 o 
  -6   0   6    15525.37    15745.29    195.12 o 
  -4   0   6    13121.75    12320.41    144.75 o 
  -2   0   6    17508.73    16937.82    230.52 o 
   0   0   6     2652.42     2579.34     37.01 o 
   2   0   6     7360.00     7196.81    108.71 o 
   4   0   6     4912.59     4957.95     77.49 o 
   6   0   6     3602.52     3778.82     67.95 o 
   8   0   6     2194.52     2273.74     55.23 o 
  10   0   6     5190.01     5396.73    144.49 o 
  12   0   6      972.64      791.09     67.73 o 
 -12   1   6     1236.75     1176.19     40.04 o 
 -11   1   6      133.00      138.09     22.00 o 
 -10   1   6     3248.68     3282.14     94.26 o 
  -9   1   6    13586.43    13673.03    151.31 o 
  -8   1   6     4125.83     4133.79     58.91 o 
  -7   1   6       73.45       81.28     14.45 o 
  -6   1   6     1497.54     1555.65     24.17 o 
  -5   1   6    29524.26    29683.06    286.99 o 
  -4   1   6       68.16       76.75      8.42 o 
  -3   1   6       73.42      112.20      9.79 o 
  -2   1   6     2266.06     2332.56     26.22 o 
  -1   1   6    33169.70    32182.80    250.04 o 
   0   1   6     5673.51     5768.40     51.04 o 
   1   1   6       24.91       -1.30     12.86 o 
   2   1   6     5489.31     5420.69     54.20 o 
   3   1   6     8981.28     8733.38     88.21 o 
   4   1   6     1015.01      963.12     17.65 o 
   5   1   6      947.13      941.06     19.36 o 
   6   1   6       34.60       39.66     13.01 o 
   7   1   6     2674.64     2662.89     36.29 o 
   8   1   6      929.40      867.94     27.15 o 
   9   1   6       42.09       31.81     17.12 o 
  10   1   6     3156.25     2939.18     58.58 o 
  11   1   6     2020.53     1965.42     61.93 o 
  12   1   6      966.46     1071.34     51.68 o 
 -12   2   6     3016.85     2967.64     57.86 o 
 -11   2   6     1425.65     1435.02     40.28 o 
 -10   2   6     1109.10     1088.98     34.02 o 
  -9   2   6     1613.52     1586.95     37.11 o 
  -8   2   6     1179.12     1194.42     63.14 o 
  -7   2   6     2789.45     2875.61     41.40 o 
  -6   2   6      537.88      569.94     22.30 o 
  -5   2   6      117.33      108.59     10.16 o 
  -4   2   6      207.99      274.56     11.78 o 
  -3   2   6     1945.79     1997.49     28.44 o 
  -2   2   6     5750.88     5847.14     48.49 o 
  -1   2   6     2213.24     2174.42     27.06 o 
   0   2   6     2766.87     2940.81     40.32 o 
   1   2   6     7410.92     7350.81     70.09 o 
   2   2   6    15772.50    15244.11    190.20 o 
   3   2   6      735.04      729.50     17.86 o 
   4   2   6     2093.65     2088.74     29.97 o 
   5   2   6      282.25      289.20     12.06 o 
   6   2   6    22169.49    22544.37    195.10 o 
   7   2   6      935.65      905.18     22.90 o 
   8   2   6      322.31      366.31     28.32 o 
   9   2   6      483.93      477.09     29.85 o 
  10   2   6    11104.66    11070.56    142.94 o 
  11   2   6     1549.41     1545.75     58.30 o 
  12   2   6       97.25      169.60     34.48 o 
 -12   3   6        1.25       13.85     24.64 o 
 -11   3   6      168.82      135.73     30.89 o 
 -10   3   6     1145.96     1176.39     41.68 o 
  -9   3   6     6453.70     6436.65     83.87 o 
  -8   3   6      366.76      389.84     21.19 o 
  -7   3   6     3960.73     4081.11     57.60 o 
  -6   3   6      235.45      275.82     13.24 o 
  -5   3   6     2717.81     2773.45     31.90 o 
  -4   3   6     1216.70     1262.13     19.84 o 
  -3   3   6     6719.82     6511.43     54.08 o 
  -2   3   6      436.77      415.98     11.20 o 
  -1   3   6    11520.92    11691.89    105.69 o 
   0   3   6     2355.30     2277.56     29.09 o 
   1   3   6     1677.80     1854.33     25.88 o 
   2   3   6     1850.50     2087.56     24.09 o 
   3   3   6    34912.33    34266.99    664.34 o 
   4   3   6      224.67      231.01     12.85 o 
   5   3   6     8792.93     9285.81    127.35 o 
   6   3   6      145.19      148.57     12.44 o 
   7   3   6    15072.44    15342.35    139.26 o 
   8   3   6       52.30       47.13     13.80 o 
   9   3   6     3843.76     3825.40     56.76 o 
  10   3   6      165.73      206.89     22.08 o 
  11   3   6     1652.27     1601.60     48.80 o 
 -12   4   6     2178.90     2156.38     52.60 o 
 -11   4   6      920.83      954.02     34.99 o 
 -10   4   6      394.79      452.55     29.33 o 
  -9   4   6     2977.90     3025.42     53.39 o 
  -8   4   6     2232.47     2277.92     44.02 o 
  -7   4   6     2361.80     2372.16     36.22 o 
  -6   4   6     2333.59     2302.46     33.62 o 
  -5   4   6       98.19      114.33      8.75 o 
  -4   4   6     3119.70     3137.58     31.26 o 
  -3   4   6      555.58      556.71     15.01 o 
  -2   4   6     5848.74     5631.44     51.84 o 
  -1   4   6     9044.04     8954.28     83.70 o 
   0   4   6       59.53       73.73     11.17 o 
   1   4   6     1251.77     1089.49     20.18 o 
   2   4   6    10193.86     9792.37    100.17 o 
   3   4   6     9344.78     9351.76     95.51 o 
   4   4   6      134.42      146.62     14.08 o 
   5   4   6        5.91       15.88     11.30 o 
   6   4   6    12086.83    12398.21    127.44 o 
   7   4   6        2.70        4.86     13.82 o 
   8   4   6      597.56      633.80     23.95 o 
   9   4   6     5720.85     5676.15     74.42 o 
  10   4   6     9807.37     9703.26    217.16 o 
  11   4   6      169.37      201.43     37.99 o 
 -11   5   6      376.37      356.06     32.32 o 
 -10   5   6     2173.13     2240.68     50.02 o 
  -9   5   6     9940.81     9699.31    149.35 o 
  -8   5   6      565.80      601.41     27.64 o 
  -7   5   6      334.47      369.36     19.23 o 
  -6   5   6    10468.64    10278.01    101.53 o 
  -5   5   6    23158.60    22859.49    169.20 o 
  -4   5   6     1429.49     1420.01     20.28 o 
  -3   5   6     1694.32     1693.64     21.82 o 
  -2   5   6       79.73       88.20     11.86 o 
  -1   5   6    31003.35    30285.38    257.70 o 
   0   5   6    12297.94    12174.02    122.52 o 
   1   5   6       36.66       52.01      8.88 o 
   2   5   6      615.75      605.38     24.11 o 
   3   5   6     4618.24     4607.02     53.97 o 
   4   5   6     6537.23     6609.97     72.92 o 
   5   5   6     1318.44     1334.54     27.30 o 
   6   5   6      565.59      543.36     20.20 o 
   7   5   6      720.59      757.02     38.30 o 
   8   5   6      233.40      194.76     33.87 o 
   9   5   6      134.10      110.87     29.35 o 
  10   5   6      919.63      966.61     49.16 o 
  11   5   6      614.23      637.57     62.31 o 
 -11   6   6      574.11      617.14     38.53 o 
 -10   6   6      722.20      712.94     39.69 o 
  -9   6   6      983.70      971.88     39.38 o 
  -8   6   6     6879.95     6703.35     84.62 o 
  -7   6   6      239.68      232.79     16.95 o 
  -6   6   6     5549.16     5534.18     63.23 o 
  -5   6   6      261.24      307.06     14.05 o 
  -4   6   6     6818.83     6735.22     61.99 o 
  -3   6   6      682.92      656.44     17.73 o 
  -2   6   6    19178.15    19202.23    168.12 o 
  -1   6   6      339.42      368.12     18.38 o 
   0   6   6     3826.53     3991.69     63.68 o 
   1   6   6     5772.02     5790.39     64.06 o 
   2   6   6     4100.33     4242.63     73.91 o 
   3   6   6        7.30       13.51     12.59 o 
   4   6   6     1856.07     1828.94     37.50 o 
   5   6   6     1334.91     1363.86     34.04 o 
   6   6   6     1486.49     1483.14     47.49 o 
   7   6   6     1860.58     1801.36    115.14 o 
   8   6   6     1417.45     1323.72     51.71 o 
   9   6   6       81.47       92.55     30.29 o 
  10   6   6     1989.45     2019.12     68.32 o 
 -10   7   6      128.22      157.27     30.01 o 
  -9   7   6     8027.06     7702.94    118.11 o 
  -8   7   6     7095.52     6985.58     89.28 o 
  -7   7   6       23.50       37.15     16.96 o 
  -6   7   6       38.89       29.67     26.72 o 
  -5   7   6     5014.67     5089.90     76.35 o 
  -4   7   6     1094.93     1092.84     20.78 o 
  -3   7   6      181.64      179.03     11.93 o 
  -2   7   6     8033.41     7949.03     77.16 o 
  -1   7   6    11266.31    11173.09    103.43 o 
   0   7   6     1719.30     1673.72     33.73 o 
   1   7   6       74.24       69.00     18.83 o 
   2   7   6    10320.71     9781.24    147.44 o 
   3   7   6     4581.46     4507.15     82.60 o 
   4   7   6      767.62      900.23     87.60 o 
   5   7   6       80.88      100.12     36.80 o 
   6   7   6      429.55      472.87     51.93 o 
   7   7   6     3414.51     3447.17     79.11 o 
   8   7   6     2654.50     2604.86     71.15 o 
   9   7   6      677.76      747.81     44.35 o 
  10   7   6      666.62      697.99     89.40 o 
 -10   8   6      924.70     1009.51     46.08 o 
  -9   8   6      485.15      484.23     37.84 o 
  -8   8   6      352.35      343.59     26.89 o 
  -7   8   6      540.52      541.52     28.64 o 
  -6   8   6      101.22       57.60     19.17 o 
  -5   8   6      464.89      488.80     25.25 o 
  -4   8   6      634.64      608.37     22.02 o 
  -3   8   6     1001.16      949.84     29.36 o 
  -2   8   6       29.37       25.52     17.48 o 
  -1   8   6      341.89      321.85     32.65 o 
   0   8   6      704.58      702.91     26.37 o 
   1   8   6     1546.83     1583.42     36.44 o 
   2   8   6     6736.01     6770.13    216.28 o 
   3   8   6      537.64      571.89     30.93 o 
   4   8   6     3726.67     3709.50     61.65 o 
   5   8   6      997.25      991.23     43.37 o 
   6   8   6    13209.98    12734.56    195.35 o 
   7   8   6     1537.53     1616.86     57.72 o 
   8   8   6     3210.06     3350.45     81.62 o 
   9   8   6      325.29      333.15     45.60 o 
  -9   9   6     1416.16     1334.23     75.86 o 
  -8   9   6      180.26      193.15     26.82 o 
  -7   9   6      132.77      133.41     31.66 o 
  -6   9   6     1997.49     2025.99     48.73 o 
  -5   9   6      671.85      670.05     80.37 o 
  -4   9   6     3011.17     2888.18    100.08 o 
  -3   9   6       92.21       66.63     20.11 o 
  -2   9   6       70.80      135.46     31.61 o 
  -1   9   6     2754.82     2805.17     62.24 o 
   0   9   6     7992.97     7884.92    127.06 o 
   1   9   6     1049.76     1031.52     68.18 o 
   2   9   6      410.68      440.15     23.67 o 
   3   9   6     4268.58     4259.39    108.22 o 
   4   9   6     1940.79     1995.27     44.76 o 
   5   9   6     4088.36     3922.15     66.44 o 
   6   9   6     1574.74     1552.53     42.56 o 
   7   9   6     6478.88     6217.07    169.33 o 
   8   9   6        1.99       -0.05     38.38 o 
  -8  10   6     1781.38     1738.19     75.41 o 
  -7  10   6      796.49      778.76     45.05 o 
  -6  10   6     2990.03     2901.79     76.55 o 
  -5  10   6       20.58       29.95     26.12 o 
  -4  10   6     3933.14     3638.69     88.50 o 
  -3  10   6        1.35       12.06     22.61 o 
  -2  10   6     4147.50     4090.72     81.73 o 
  -1  10   6     5133.89     5155.38     95.14 o 
   0  10   6     3028.66     3011.13     67.35 o 
   1  10   6     1473.37     1506.08     48.18 o 
   2  10   6      826.87      906.98     40.09 o 
   3  10   6     6008.91     6220.37    111.61 o 
   4  10   6      139.01      113.56     26.36 o 
   5  10   6      769.35      807.16     34.22 o 
   6  10   6      944.96      959.74     37.39 o 
   7  10   6      472.98      510.22     43.80 o 
  -6  11   6     2198.50     2134.04     69.87 o 
  -5  11   6     7632.80     7448.10    137.02 o 
  -4  11   6     1057.11     1246.66    127.78 o 
  -3  11   6     3318.37     3303.67     74.34 o 
  -2  11   6     2059.32     2059.52     57.47 o 
  -1  11   6     5712.02     5760.91    134.11 o 
   0  11   6     3211.86     3298.21     94.82 o 
   1  11   6     1355.14     1383.41     50.25 o 
   2  11   6     1191.74     1282.07     48.06 o 
   3  11   6      546.23      601.53     36.51 o 
   4  11   6      626.15      696.76     69.99 o 
   5  11   6       34.50       62.20     29.28 o 
   6  11   6      724.91      741.42     69.54 o 
  -5  12   6      215.78      147.35     36.65 o 
  -4  12   6     1725.23     1891.98     65.53 o 
  -3  12   6     1264.86     1347.58     52.66 o 
  -2  12   6     1191.11     1255.61     96.18 o 
  -1  12   6      486.16      531.15     37.99 o 
   0  12   6     1561.45     1487.32     55.54 o 
   1  12   6     5270.99     5478.90    107.87 o 
   2  12   6     1236.43     1224.48     51.69 o 
   3  12   6        0.36        4.48     28.92 o 
   4  12   6      124.78      101.83     32.40 o 
 -11   0   7     1568.49     1664.17     59.38 o 
  -9   0   7     3827.14     3791.25    124.62 o 
  -7   0   7       34.86       24.25     18.83 o 
  -5   0   7    26355.70    25574.12    288.99 o 
  -3   0   7     9148.31     8968.84    193.37 o 
  -1   0   7    63302.73    62206.33    816.80 o 
   1   0   7     6506.33     6051.36     74.93 o 
   3   0   7     8503.84     8268.46    125.56 o 
   5   0   7      555.88      545.30     33.87 o 
   7   0   7      390.14      443.41     25.81 o 
   9   0   7      186.50      198.67     41.54 o 
  11   0   7      104.19      115.59     42.44 o 
 -12   1   7      239.43      272.83     27.72 o 
 -11   1   7       43.77       38.70     21.13 o 
 -10   1   7      371.45      356.71     24.27 o 
  -9   1   7     1950.87     1910.21     40.51 o 
  -8   1   7      757.21      770.57     27.72 o 
  -7   1   7     3658.16     3423.08     51.03 o 
  -6   1   7     9770.48     9849.94     94.43 o 
  -5   1   7     4139.50     4332.20     48.57 o 
  -4   1   7      750.00      679.87     16.30 o 
  -3   1   7     1281.71     1417.84     25.71 o 
  -2   1   7    33490.86    33213.92    259.19 o 
  -1   1   7      484.86      510.97     18.82 o 
   0   1   7      414.61      383.72     18.98 o 
   1   1   7     3487.11     3225.07     41.57 o 
   2   1   7    24925.19    24204.84    208.82 o 
   3   1   7     3774.17     3787.09     40.36 o 
   4   1   7      971.36      968.06     20.69 o 
   5   1   7     5950.55     5973.13    101.48 o 
   6   1   7    12540.20    12605.66    115.16 o 
   7   1   7     1974.49     1983.61     34.65 o 
   8   1   7     2078.14     2141.82     44.91 o 
   9   1   7      116.14      193.02     91.66 o 
  10   1   7     4141.84     4183.72     89.06 o 
  11   1   7     1015.30      974.77     48.48 o 
 -12   2   7      277.45      340.81     28.76 o 
 -11   2   7       97.83       87.25     21.16 o 
 -10   2   7        2.25        9.82     20.16 o 
  -9   2   7     8849.03     8951.16    108.31 o 
  -8   2   7     3056.38     3125.91     58.55 o 
  -7   2   7      113.97      133.04     16.88 o 
  -6   2   7     1192.53     1202.02     23.09 o 
  -5   2   7     7457.18     7336.45     74.73 o 
  -4   2   7     2807.37     2743.63     32.04 o 
  -3   2   7     1843.10     1760.59     23.79 o 
  -2   2   7      138.74      161.68      9.64 o 
  -1   2   7     9960.35     9970.24     77.78 o 
   0   2   7       16.46       11.03      8.78 o 
   1   2   7     1330.54     1437.54     23.87 o 
   2   2   7      676.96      536.65     16.20 o 
   3   2   7     7008.80     7064.56     67.19 o 
   4   2   7      754.48      693.32     28.68 o 
   5   2   7     3116.76     3084.89     41.70 o 
   6   2   7     2662.76     2623.66     35.01 o 
   7   2   7    13476.11    13325.66    138.25 o 
   8   2   7        2.71       21.91     15.61 o 
   9   2   7     4629.67     4589.47     73.49 o 
  10   2   7       58.42       18.10     29.29 o 
  11   2   7     2334.21     2306.14     68.00 o 
 -12   3   7     4702.27     4708.60     77.20 o 
 -11   3   7       26.75        3.38      8.51 o 
 -10   3   7     6432.58     6437.16    132.17 o 
  -9   3   7        2.42       18.53     18.77 o 
  -8   3   7     2205.47     2123.44     45.62 o 
  -7   3   7      163.94      198.30     14.24 o 
  -6   3   7     4212.91     4289.89     45.21 o 
  -5   3   7      284.74      274.68     11.94 o 
  -4   3   7      971.40      984.75     17.82 o 
  -3   3   7      259.40      281.35     10.25 o 
  -2   3   7      894.88      870.18     16.14 o 
  -1   3   7      351.37      320.70     16.00 o 
   0   3   7     9784.44     9909.48     99.87 o 
   1   3   7      194.02      220.57     11.38 o 
   2   3   7     8829.14     8859.92     88.09 o 
   3   3   7     2749.55     2697.26     38.06 o 
   4   3   7      663.94      759.37     19.84 o 
   5   3   7      378.03      415.88     28.29 o 
   6   3   7    33559.47    33732.32    367.53 o 
   7   3   7      871.41      860.54     32.08 o 
   8   3   7     1769.10     1759.12     37.67 o 
   9   3   7       13.03       25.01     18.07 o 
  10   3   7    12376.28    12708.78    161.34 o 
  11   3   7       66.42       94.82     46.96 o 
 -12   4   7      119.30      103.43     26.69 o 
 -11   4   7      524.06      491.50     31.07 o 
 -10   4   7     2246.71     2343.44     49.64 o 
  -9   4   7     7678.36     7619.15    114.44 o 
  -8   4   7      859.47      891.80     31.83 o 
  -7   4   7      568.30      525.63     24.03 o 
  -6   4   7     6534.97     6382.73     61.84 o 
  -5   4   7     8168.93     8111.75     66.89 o 
  -4   4   7      415.30      419.53     13.74 o 
  -3   4   7       21.73       31.84      7.90 o 
  -2   4   7      258.43      252.47     10.95 o 
  -1   4   7     6346.20     6208.04     62.48 o 
   0   4   7     1810.48     1556.12     25.20 o 
   1   4   7      125.98      141.36     14.32 o 
   2   4   7     2323.30     2328.26     34.12 o 
   3   4   7    14578.04    14949.74    146.44 o 
   4   4   7     2884.29     2773.52     59.05 o 
   5   4   7     2178.72     2205.57     42.99 o 
   6   4   7     1433.89     1334.08     35.53 o 
   7   4   7     4493.15     4495.91     70.29 o 
   8   4   7      690.70      666.81     62.07 o 
   9   4   7      618.33      636.15     55.99 o 
  10   4   7       32.20       39.28     31.93 o 
  11   4   7     1424.42     1357.31     87.60 o 
 -11   5   7      162.96      140.31     30.27 o 
 -10   5   7      288.79      277.11     25.30 o 
  -9   5   7      182.30      171.93     23.95 o 
  -8   5   7       49.76       82.17     19.27 o 
  -7   5   7     4010.74     4013.51     64.33 o 
  -6   5   7     8112.32     7979.33     74.49 o 
  -5   5   7     1859.87     1839.90     34.26 o 
  -4   5   7     5535.70     5456.70     49.06 o 
  -3   5   7     4211.98     4020.18     42.90 o 
  -2   5   7    27553.55    26721.12    230.30 o 
  -1   5   7      891.65      867.57     20.56 o 
   0   5   7     2541.50     2479.43     33.92 o 
   1   5   7       80.03       99.87     10.85 o 
   2   5   7    19079.02    18897.37    184.55 o 
   3   5   7     6642.24     6816.91     96.56 o 
   4   5   7      229.69      203.26     13.74 o 
   5   5   7       48.78       74.72     16.19 o 
   6   5   7     3660.33     3796.92     61.32 o 
   7   5   7     2465.06     2485.65     64.70 o 
   8   5   7     2261.24     2336.64     65.13 o 
   9   5   7     1623.73     1555.48     55.87 o 
  10   5   7     1109.31     1081.96     56.44 o 
 -11   6   7     1296.43     1365.49     52.16 o 
 -10   6   7      221.69      213.11     30.66 o 
  -9   6   7      671.12      647.03     45.23 o 
  -8   6   7     2945.91     2961.75     56.61 o 
  -7   6   7       84.99       80.15     15.25 o 
  -6   6   7       26.28       22.60     13.57 o 
  -5   6   7    15539.35    15319.74    129.89 o 
  -4   6   7     3452.94     3294.58     44.69 o 
  -3   6   7     9940.25     9767.07     85.48 o 
  -2   6   7     1335.26     1337.99     27.47 o 
  -1   6   7    22785.00    22447.34    195.52 o 
   0   6   7        8.25       11.24     10.12 o 
   1   6   7     5115.71     5241.17     61.30 o 
   2   6   7     5408.07     5303.28     72.99 o 
   3   6   7     2935.64     2928.68     48.92 o 
   4   6   7     1146.41     1165.69     42.46 o 
   5   6   7       94.13       75.41     23.63 o 
   6   6   7      747.91      687.24     44.70 o 
   7   6   7      159.78      130.95     34.32 o 
   8   6   7        0.09       13.00     27.26 o 
   9   6   7       23.25      -45.49     30.33 o 
  10   6   7      247.03      292.31     40.17 o 
 -10   7   7     1237.71     1224.96     49.21 o 
  -9   7   7     1319.19     1352.27     48.61 o 
  -8   7   7      189.88      223.61     21.98 o 
  -7   7   7     2310.94     2272.82     43.15 o 
  -6   7   7     2825.75     2840.39     55.85 o 
  -5   7   7     5753.13     5820.93     81.21 o 
  -4   7   7      481.36      501.82     15.63 o 
  -3   7   7       37.14       41.30     11.55 o 
  -2   7   7     5885.03     5936.05     62.39 o 
  -1   7   7      668.82      665.98     21.84 o 
   0   7   7       11.94       17.37     14.75 o 
   1   7   7     4684.59     4689.73     84.90 o 
   2   7   7     7973.32     8031.91    172.94 o 
   3   7   7      140.45      117.51     22.99 o 
   4   7   7       40.93        6.58     25.74 o 
   5   7   7     8714.93     8547.15    140.08 o 
   6   7   7     7029.97     6964.64    123.27 o 
   7   7   7      364.01      336.37     34.76 o 
   8   7   7       50.29       89.77     31.11 o 
   9   7   7      641.81      684.48     45.57 o 
  -9   8   7     6571.77     6773.86    121.53 o 
  -8   8   7     1499.99     1475.59     44.08 o 
  -7   8   7      101.14      142.72     33.21 o 
  -6   8   7      504.58      445.42     26.05 o 
  -5   8   7     1933.95     1861.85     44.59 o 
  -4   8   7     3740.57     3758.77     61.99 o 
  -3   8   7     1283.49     1194.75     32.42 o 
  -2   8   7      600.94      575.82     23.88 o 
  -1   8   7        3.98       25.05     12.71 o 
   0   8   7     2794.13     2877.91     87.52 o 
   1   8   7      868.46      814.40     63.67 o 
   2   8   7     1338.14     1365.26     47.24 o 
   3   8   7     5233.06     5378.51     97.89 o 
   4   8   7       73.11       46.96     23.63 o 
   5   8   7     3026.53     2957.21    118.30 o 
   6   8   7      315.12      311.61     32.88 o 
   7   8   7     5219.65     5243.23    105.03 o 
   8   8   7        0.53      -39.62     32.96 o 
   9   8   7     3085.26     3071.43     83.59 o 
  -9   9   7      101.25       14.65     36.86 o 
  -8   9   7     1683.30     1748.40     58.12 o 
  -7   9   7     1652.93     1626.80     46.87 o 
  -6   9   7     1081.58     1058.40     62.79 o 
  -5   9   7      108.69       92.50     25.23 o 
  -4   9   7       11.13       -5.15     24.88 o 
  -3   9   7     1246.10     1394.67     50.12 o 
  -2   9   7      476.98      451.33     29.01 o 
  -1   9   7     2703.15     2645.59     99.79 o 
   0   9   7      656.43      675.45     33.52 o 
   1   9   7       71.37       68.27     18.72 o 
   2   9   7     3002.10     2982.73     79.80 o 
   3   9   7     5101.52     5097.90     78.23 o 
   4   9   7      959.38      911.20     44.05 o 
   5   9   7      133.01       98.21     28.41 o 
   6   9   7     7172.92     7142.16    127.94 o 
   7   9   7     1671.33     1765.84    116.04 o 
   8   9   7      640.08      618.67     46.96 o 
  -7  10   7      135.31      131.97     33.73 o 
  -6  10   7     4537.84     4438.90     95.27 o 
  -5  10   7     3716.89     3792.14     86.89 o 
  -4  10   7        2.61        9.80     27.52 o 
  -3  10   7     1448.02     1486.79    103.40 o 
  -2  10   7     1049.61     1063.37     44.05 o 
  -1  10   7     6530.13     6537.24    113.66 o 
   0  10   7     1374.29     1394.13     49.16 o 
   1  10   7      511.90      545.83     33.41 o 
   2  10   7      140.14      170.60     28.45 o 
   3  10   7     3870.49     3973.38     84.46 o 
   4  10   7     3072.24     3181.19     74.87 o 
   5  10   7      936.89      963.65     36.93 o 
   6  10   7     1200.63     1242.51     43.38 o 
   7  10   7     1010.43     1096.22     52.35 o 
  -6  11   7     1956.78     2050.74    123.27 o 
  -5  11   7       92.54      121.72     47.86 o 
  -4  11   7     4741.39     4808.29    102.33 o 
  -3  11   7      968.03      987.68     45.63 o 
  -2  11   7    10281.19    10412.30    166.67 o 
  -1  11   7      767.21      790.39     40.85 o 
   0  11   7     3296.36     3337.75     76.63 o 
   1  11   7     1273.67     1302.04    107.01 o 
   2  11   7     3667.45     3673.19     83.54 o 
   3  11   7     1319.17     1392.36     53.89 o 
   4  11   7      317.50      306.56     35.22 o 
   5  11   7      471.75      447.98     37.80 o 
  -4  12   7     2530.99     2412.11    117.85 o 
  -3  12   7     2676.75     2736.30    100.24 o 
  -2  12   7       15.82       35.22     26.18 o 
  -1  12   7     2861.81     2924.15     75.35 o 
   0  12   7        8.01       44.32     28.15 o 
   1  12   7     1476.43     1480.61     56.29 o 
   2  12   7     3783.16     4051.67     92.14 o 
   3  12   7     1459.93     1484.83     58.07 o 
 -12   0   8      118.94       68.91     37.02 o 
 -10   0   8      555.59      536.68     37.68 o 
  -8   0   8      657.52      827.93     40.45 o 
  -6   0   8     4100.91     3959.83    141.33 o 
  -4   0   8      783.55     1028.08     53.52 o 
  -2   0   8    27077.50    26716.77    377.48 o 
   0   0   8     4546.70     4509.74     60.36 o 
   2   0   8    51684.73    49263.36    899.91 o 
   4   0   8     4201.12     4143.28    104.76 o 
   6   0   8     9982.80     9781.13    209.51 o 
   8   0   8     2474.46     2438.28     84.89 o 
  10   0   8     1378.77     1403.37     79.47 o 
 -12   1   8      401.38      414.98     30.06 o 
 -11   1   8      720.61      694.62     31.92 o 
 -10   1   8      231.19      226.23     23.17 o 
  -9   1   8     4121.50     4161.97     63.81 o 
  -8   1   8      607.58      589.68     25.10 o 
  -7   1   8      565.52      570.78     37.15 o 
  -6   1   8     3252.09     3213.97     47.41 o 
  -5   1   8    10447.75    10273.29     98.32 o 
  -4   1   8    10771.56    10676.90     92.45 o 
  -3   1   8     1083.13     1070.84     19.68 o 
  -2   1   8     7105.80     7345.28     65.96 o 
  -1   1   8    11016.99    10058.61     92.62 o 
   0   1   8     2161.80     2145.76     26.09 o 
   1   1   8     8434.64     8331.43    104.12 o 
   2   1   8      873.59      833.56     31.41 o 
   3   1   8    13510.75    13247.75    121.40 o 
   4   1   8     4255.86     4384.87     52.05 o 
   5   1   8     5341.23     5334.74    197.32 o 
   6   1   8     2026.99     2017.22     67.32 o 
   7   1   8      538.16      490.85     30.33 o 
   8   1   8     1928.41     1988.52     54.57 o 
   9   1   8     2112.93     2042.53     59.70 o 
  10   1   8       67.52       75.93     29.99 o 
  11   1   8       30.04       13.27     29.29 o 
 -12   2   8     1043.30     1117.44     40.14 o 
 -11   2   8      312.80      342.21     26.63 o 
 -10   2   8     7570.71     7581.33    118.77 o 
  -9   2   8      159.51      155.58     19.88 o 
  -8   2   8     1708.06     1713.45     45.06 o 
  -7   2   8      449.85      443.84     21.74 o 
  -6   2   8    14246.10    14078.05    119.09 o 
  -5   2   8     8330.27     8205.40     75.17 o 
  -4   2   8       39.32       53.07     12.39 o 
  -3   2   8     3703.08     3740.19     41.67 o 
  -2   2   8     6249.53     6102.90     57.11 o 
  -1   2   8     4661.62     4506.79     40.70 o 
   0   2   8     4443.85     4262.15     48.05 o 
   1   2   8      961.14     1051.82     21.58 o 
   2   2   8     9459.94     9334.21     89.44 o 
   3   2   8       62.46       58.65     11.55 o 
   4   2   8     2746.10     2905.01     74.03 o 
   5   2   8     4277.34     4244.29     63.90 o 
   6   2   8     8404.17     8233.56    106.80 o 
   7   2   8      136.82      146.83     20.45 o 
   8   2   8        7.24       20.61     21.32 o 
   9   2   8     1683.19     1777.80     58.70 o 
  10   2   8    11803.60    11719.36    185.44 o 
  11   2   8      235.68      248.12     58.25 o 
 -12   3   8      142.36      139.10     26.42 o 
 -11   3   8      477.01      475.41     51.61 o 
 -10   3   8        3.98        5.12     19.73 o 
  -9   3   8    15277.34    15199.83    169.04 o 
  -8   3   8       41.79       43.88     17.96 o 
  -7   3   8     2004.60     2025.71     33.47 o 
  -6   3   8     1018.91      994.33     21.09 o 
  -5   3   8    16709.78    16625.76    153.49 o 
  -4   3   8       25.66       31.95     10.35 o 
  -3   3   8      134.15      158.69     15.58 o 
  -2   3   8     2821.65     2947.69     37.97 o 
  -1   3   8     1001.24      965.28     21.37 o 
   0   3   8      343.33      324.30     13.88 o 
   1   3   8     2346.96     2345.03     48.29 o 
   2   3   8        2.68       12.62      9.97 o 
   3   3   8      557.33      633.10     34.15 o 
   4   3   8     1130.78     1166.06     31.70 o 
   5   3   8      622.42      631.82     25.71 o 
   6   3   8     1177.85     1158.73     53.24 o 
   7   3   8      836.82      900.52     51.47 o 
   8   3   8        6.93        9.96     19.72 o 
   9   3   8     9889.96    10005.43    132.30 o 
  10   3   8       55.77       21.70     28.92 o 
  11   3   8     3419.64     3606.85    127.33 o 
 -11   4   8      312.20      317.26     30.63 o 
 -10   4   8     3389.10     3433.02    102.84 o 
  -9   4   8       59.08       56.38     20.62 o 
  -8   4   8      194.43      218.97     22.17 o 
  -7   4   8     3870.56     3868.43     49.87 o 
  -6   4   8     4804.17     4777.17     50.87 o 
  -5   4   8     4642.41     4493.51     47.43 o 
  -4   4   8      101.89       91.58     10.88 o 
  -3   4   8    10469.32    10363.03     83.31 o 
  -2   4   8    11235.66    11041.76     87.60 o 
  -1   4   8      139.94      139.40     11.38 o 
   0   4   8      119.98      113.40     11.43 o 
   1   4   8      294.71      264.99     16.66 o 
   2   4   8    14788.05    14681.29    133.53 o 
   3   4   8     4387.22     4306.93     65.69 o 
   4   4   8      198.75      200.49     20.43 o 
   5   4   8      785.41      780.24     28.24 o 
   6   4   8    15285.49    15125.42    179.04 o 
   7   4   8     5661.92     5773.59     84.80 o 
   8   4   8      194.01      196.01     22.79 o 
   9   4   8       25.93      -21.77     29.69 o 
  10   4   8     6628.70     6816.57    130.58 o 
 -11   5   8     1160.80     1171.25     48.17 o 
 -10   5   8      182.52      168.88     25.77 o 
  -9   5   8      756.85      724.30     31.36 o 
  -8   5   8      274.21      306.07     23.17 o 
  -7   5   8      432.63      415.33     19.47 o 
  -6   5   8     3304.77     3332.02     40.39 o 
  -5   5   8     7763.75     7546.79     71.57 o 
  -4   5   8      827.92      847.98     20.52 o 
  -3   5   8      814.68      779.02     17.99 o 
  -2   5   8     1421.93     1361.10     25.68 o 
  -1   5   8    19605.69    18997.13    168.79 o 
   0   5   8      415.30      488.36     16.15 o 
   1   5   8     9030.32     8884.86     86.34 o 
   2   5   8       85.64      102.92     13.19 o 
   3   5   8    10654.41    10788.86    113.47 o 
   4   5   8      355.47      364.72     21.63 o 
   5   5   8     5317.87     5108.73     75.22 o 
   6   5   8     1424.31     1396.70     50.14 o 
   7   5   8      372.42      337.36     51.93 o 
   8   5   8      202.96      186.08     56.89 o 
   9   5   8      915.84      890.79     48.52 o 
  10   5   8       10.10       14.21     34.41 o 
 -10   6   8        6.30        5.21     27.62 o 
  -9   6   8      432.88      499.49     43.23 o 
  -8   6   8       41.38       51.77     20.31 o 
  -7   6   8      113.29      104.00     16.24 o 
  -6   6   8     4130.42     4125.61     56.27 o 
  -5   6   8     2453.69     2425.21     33.85 o 
  -4   6   8      232.22      269.33     13.55 o 
  -3   6   8        9.51       18.41     12.03 o 
  -2   6   8     9142.57     8997.52     87.66 o 
  -1   6   8     4977.48     4847.36     53.99 o 
   0   6   8     6180.36     6082.13     63.64 o 
   1   6   8     1785.78     1715.85     34.95 o 
   2   6   8    22507.89    22266.70    238.93 o 
   3   6   8       61.92       65.02     21.71 o 
   4   6   8      370.00      361.75     30.25 o 
   5   6   8     4635.72     4632.74    130.04 o 
   6   6   8     4579.08     4535.16     91.59 o 
   7   6   8        2.57      -19.73     26.22 o 
   8   6   8      569.01      536.33     60.51 o 
   9   6   8     1343.55     1307.73     57.72 o 
 -10   7   8      862.50      904.86     67.27 o 
  -9   7   8     4321.35     4250.48     81.83 o 
  -8   7   8     2188.28     2169.35     45.35 o 
  -7   7   8      414.28      434.34     24.01 o 
  -6   7   8     1188.21     1199.22     33.30 o 
  -5   7   8     3749.80     3722.89     48.02 o 
  -4   7   8     7205.21     7282.69     69.00 o 
  -3   7   8       89.45       90.92     12.05 o 
  -2   7   8      979.26      982.68     23.47 o 
  -1   7   8     3705.14     3790.41     51.68 o 
   0   7   8       33.64       42.61     19.97 o 
   1   7   8     2320.09     2342.87    153.97 o 
   2   7   8      802.40      758.40     37.66 o 
   3   7   8     3452.96     3432.44     74.29 o 
   4   7   8      879.23      831.36     39.53 o 
   5   7   8     1832.15     1780.49     54.53 o 
   6   7   8     1203.22     1102.52     50.43 o 
   7   7   8      677.63      664.35     41.49 o 
   8   7   8     1595.83     1621.27     62.76 o 
   9   7   8     1993.13     2065.25     88.05 o 
  -9   8   8      281.26      279.62     54.20 o 
  -8   8   8     4079.72     4097.38     74.59 o 
  -7   8   8      169.06      139.38     23.41 o 
  -6   8   8     7034.78     6965.45    101.18 o 
  -5   8   8     3963.03     3966.02     67.79 o 
  -4   8   8      255.54      238.16     18.57 o 
  -3   8   8      200.12      226.77     19.51 o 
  -2   8   8     1573.55     1563.96     31.91 o 
  -1   8   8     3474.02     3374.98     48.65 o 
   0   8   8      759.27      781.83     36.38 o 
   1   8   8     2457.76     2346.58     58.43 o 
   2   8   8      550.42      567.75     54.64 o 
   3   8   8     2225.03     2259.46     60.92 o 
   4   8   8      374.60      291.68     31.85 o 
   5   8   8     2068.11     2053.67     61.26 o 
   6   8   8     2917.04     3036.89     76.29 o 
   7   8   8      261.29      219.29     35.76 o 
   8   8   8      691.28      741.79     48.21 o 
  -8   9   8      194.72      142.85     35.16 o 
  -7   9   8     1785.37     1762.92     60.27 o 
  -6   9   8     1848.11     1867.80     59.20 o 
  -5   9   8     4492.27     4550.02     92.93 o 
  -4   9   8       54.44       50.92     25.81 o 
  -3   9   8      622.74      574.09     32.55 o 
  -2   9   8     1461.77     1593.69     65.47 o 
  -1   9   8      328.97      321.50     27.46 o 
   0   9   8       38.81       67.28     22.99 o 
   1   9   8       25.36        2.09     17.53 o 
   2   9   8      162.55      158.24     32.51 o 
   3   9   8        3.30       31.39     27.13 o 
   4   9   8     1524.50     1505.64     55.17 o 
   5   9   8      632.76      598.51     58.25 o 
   6   9   8     1442.53     1413.60     56.82 o 
   7   9   8     1351.05     1358.86     60.92 o 
  -7  10   8     2184.82     2272.98     70.95 o 
  -6  10   8     1051.03     1063.22     79.47 o 
  -5  10   8      169.05      146.89     32.23 o 
  -4  10   8      373.43      379.37     34.07 o 
  -3  10   8     4887.83     4892.50     94.17 o 
  -2  10   8     3391.27     3690.30     79.50 o 
  -1  10   8      223.52      262.04     44.25 o 
   0  10   8     1290.66     1365.67     47.84 o 
   1  10   8     1012.33     1031.99    121.46 o 
   2  10   8     5153.06     5328.90    109.72 o 
   3  10   8     4897.01     5011.42     99.32 o 
   4  10   8      628.11      667.50     42.54 o 
   5  10   8       16.77       39.67     23.21 o 
   6  10   8     2404.79     2505.76     58.15 o 
  -5  11   8      841.86      804.13     49.22 o 
  -4  11   8      381.30      432.67     50.57 o 
  -3  11   8     1439.22     1439.18     64.12 o 
  -2  11   8     1619.86     1621.43     71.79 o 
  -1  11   8     4931.78     4958.56    125.07 o 
   0  11   8       21.10       26.89     25.17 o 
   1  11   8     5628.09     5736.35    110.04 o 
   2  11   8      102.53       89.28     28.54 o 
   3  11   8     4584.83     5061.39    103.16 o 
   4  11   8       78.92       79.97     62.76 o 
  -3  12   8        9.83       26.19     42.44 o 
  -2  12   8     1582.54     1786.58     60.32 o 
  -1  12   8     1737.90     1911.34    109.72 o 
   0  12   8     2430.18     2601.34     70.85 o 
   1  12   8     1041.35     1139.22     51.33 o 
   2  12   8     3564.90     3690.61     89.29 o 
 -11   0   9       31.70       11.61     32.02 o 
  -9   0   9      639.26      696.28     49.22 o 
  -7   0   9     1613.71     1608.67     52.71 o 
  -5   0   9      231.03      232.25     31.46 o 
  -3   0   9       86.16      109.81     16.92 o 
  -1   0   9    12305.34    12500.64    256.79 o 
   1   0   9    20599.13    20139.83    303.43 o 
   3   0   9    10731.82    10415.27    159.33 o 
   5   0   9    12445.00    12526.46    260.08 o 
   7   0   9     1575.85     1558.70     72.25 o 
   9   0   9     3321.55     3187.83    109.27 o 
  11   0   9      515.48      549.07     58.70 o 
 -12   1   9      192.03      183.44     37.70 o 
 -11   1   9     1572.64     1544.18     44.81 o 
 -10   1   9     3325.71     3356.64     59.70 o 
  -9   1   9     1895.89     1813.55     42.63 o 
  -8   1   9      767.95      761.99     27.83 o 
  -7   1   9      452.14      410.95     22.04 o 
  -6   1   9     5969.12     6048.05     66.34 o 
  -5   1   9      790.08      827.04     23.22 o 
  -4   1   9     1951.70     1914.17     27.83 o 
  -3   1   9     2086.67     1986.42     27.32 o 
  -2   1   9    19588.77    19360.31    157.61 o 
  -1   1   9     5989.28     5724.94     54.01 o 
   0   1   9      205.99      221.94     12.63 o 
   1   1   9     6365.00     6442.66     65.72 o 
   2   1   9    35446.31    33707.68    326.25 o 
   3   1   9     1464.26     1502.31     45.38 o 
   4   1   9      115.92      140.60     20.69 o 
   5   1   9       66.04       86.95     21.04 o 
   6   1   9    16478.00    16524.93    235.94 o 
   7   1   9     1570.57     1588.39     86.24 o 
   8   1   9       11.17       18.21     24.58 o 
   9   1   9     1509.54     1524.79     56.15 o 
  10   1   9     4474.23     4639.44     99.22 o 
  11   1   9      547.57      575.45     43.07 o 
 -12   2   9      343.43      408.84     32.25 o 
 -11   2   9      176.72      177.13     25.74 o 
 -10   2   9     1347.56     1327.62     40.97 o 
  -9   2   9     8295.12     8174.16    141.64 o 
  -8   2   9      270.08      231.52     34.54 o 
  -7   2   9     5513.40     5638.55     75.15 o 
  -6   2   9      258.98      279.13     16.66 o 
  -5   2   9    15273.00    14959.65    127.25 o 
  -4   2   9     1997.78     1965.93     28.48 o 
  -3   2   9     4200.06     4086.74     47.18 o 
  -2   2   9     6357.74     6498.76     61.24 o 
  -1   2   9     1756.63     1626.39     23.28 o 
   0   2   9     2788.08     2714.22     32.42 o 
   1   2   9      359.67      307.27     14.46 o 
   2   2   9     1944.29     1869.95     38.44 o 
   3   2   9       44.46       18.45      8.63 o 
   4   2   9        1.37      -12.94     17.52 o 
   5   2   9     1608.52     1547.18     37.88 o 
   6   2   9      669.35      686.54     27.60 o 
   7   2   9      611.32      604.72     47.76 o 
   8   2   9     3047.92     3036.10     77.66 o 
   9   2   9     6428.35     6555.91    119.92 o 
  10   2   9      364.47      387.54     38.70 o 
 -11   3   9       74.66       34.90     22.20 o 
 -10   3   9     7375.41     7107.19     97.25 o 
  -9   3   9      468.48      447.39     35.98 o 
  -8   3   9     2888.53     2900.12     51.58 o 
  -7   3   9      477.36      480.14     24.01 o 
  -6   3   9    21454.63    21231.46    174.64 o 
  -5   3   9      139.93      149.43     12.96 o 
  -4   3   9      701.57      648.03     19.51 o 
  -3   3   9     1427.92     1409.80     22.09 o 
  -2   3   9    18885.40    18401.95    138.96 o 
  -1   3   9       64.09       53.56     10.93 o 
   0   3   9     1428.19     1375.22     33.85 o 
   1   3   9     2234.32     2250.30     33.55 o 
   2   3   9     2100.73     1929.51     30.57 o 
   3   3   9      498.35      462.56     19.03 o 
   4   3   9     7140.98     6941.95    111.31 o 
   5   3   9       35.43       43.17     16.84 o 
   6   3   9     2658.17     2588.25     51.15 o 
   7   3   9      359.77      329.88     23.84 o 
   8   3   9       34.40       17.79     21.09 o 
   9   3   9       27.04      -25.29     22.19 o 
  10   3   9     4849.63     4844.10    101.09 o 
 -11   4   9       47.76       -4.45     25.35 o 
 -10   4   9      411.79      458.90     29.89 o 
  -9   4   9     4686.41     4575.29     71.30 o 
  -8   4   9     1222.38     1243.71     36.69 o 
  -7   4   9      882.00      895.79     25.33 o 
  -6   4   9      140.21      153.55     13.46 o 
  -5   4   9     1188.48     1125.13     26.76 o 
  -4   4   9     2138.71     2114.26     28.09 o 
  -3   4   9     1316.59     1325.29     21.98 o 
  -2   4   9     7658.16     7381.00     68.65 o 
  -1   4   9     3650.09     3640.86     58.91 o 
   0   4   9     6049.19     5894.25     63.51 o 
   1   4   9     2843.31     2789.63     38.32 o 
   2   4   9      795.96      750.23     21.63 o 
   3   4   9      256.51      250.69     16.77 o 
   4   4   9       40.22       37.93     16.93 o 
   5   4   9     3125.50     3132.01     55.63 o 
   6   4   9     1796.91     1843.80     66.05 o 
   7   4   9      501.72      457.64     27.34 o 
   8   4   9     1046.59     1074.82     41.06 o 
   9   4   9     3064.17     3159.34     82.69 o 
  10   4   9     3163.67     3095.53     85.25 o 
 -11   5   9       85.80      137.32     32.37 o 
 -10   5   9     1801.13     1729.77     46.96 o 
  -9   5   9      769.28      797.22     46.40 o 
  -8   5   9     1515.42     1554.49     41.85 o 
  -7   5   9       10.43        2.13     14.38 o 
  -6   5   9      818.16      848.44     28.34 o 
  -5   5   9     1952.78     1951.90     30.55 o 
  -4   5   9     2728.41     2694.84     35.31 o 
  -3   5   9     5249.79     5162.00     53.08 o 
  -2   5   9    14566.64    14488.33    122.29 o 
  -1   5   9       30.50       22.80     11.76 o 
   0   5   9      392.71      382.78     16.22 o 
   1   5   9     5087.82     4993.46     60.38 o 
   2   5   9    24381.76    24263.03    236.75 o 
   3   5   9       91.17       89.93     14.31 o 
   4   5   9     1635.49     1629.37     40.04 o 
   5   5   9     3088.18     2853.04     53.55 o 
   6   5   9    10497.63    10428.41    199.58 o 
   7   5   9     1958.11     1952.19     94.82 o 
   8   5   9      199.23      159.79     32.02 o 
   9   5   9      178.80      169.19     35.05 o 
  10   5   9     2335.78     2394.91     77.87 o 
 -10   6   9      717.63      770.35     42.99 o 
  -9   6   9      658.28      671.88     37.77 o 
  -8   6   9      120.78      115.09     23.13 o 
  -7   6   9      337.52      348.62     20.35 o 
  -6   6   9      140.07      167.56     17.37 o 
  -5   6   9      790.05      788.41     21.13 o 
  -4   6   9      418.06      451.56     16.15 o 
  -3   6   9     1589.73     1611.08     30.47 o 
  -2   6   9       17.83       17.86     12.10 o 
  -1   6   9     3712.79     3725.45     46.56 o 
   0   6   9      857.99      874.01     27.02 o 
   1   6   9     6954.21     6816.51     71.59 o 
   2   6   9     1657.60     1576.86     32.63 o 
   3   6   9     9565.45     9287.68    148.13 o 
   4   6   9        9.33        6.67     23.25 o 
   5   6   9     9467.48     9446.52    154.83 o 
   6   6   9       18.69       13.94     33.87 o 
   7   6   9     1626.40     1594.44     58.01 o 
   8   6   9     1646.38     1664.75     61.78 o 
   9   6   9     3499.26     3498.88     89.06 o 
 -10   7   9     2558.32     2570.21     76.40 o 
  -9   7   9        1.32      -12.74     27.21 o 
  -8   7   9      140.60      154.60     28.43 o 
  -7   7   9     1308.15     1302.43     36.94 o 
  -6   7   9     6140.22     6146.11     91.23 o 
  -5   7   9     2373.19     2383.91     42.82 o 
  -4   7   9      256.75      239.92     14.68 o 
  -3   7   9      841.73      779.98     21.51 o 
  -2   7   9    11049.72    10891.00    118.49 o 
  -1   7   9     9500.24     9581.65     94.19 o 
   0   7   9       46.93       12.30     28.66 o 
   1   7   9       94.60      104.29     24.58 o 
   2   7   9     8105.23     8145.72    134.70 o 
   3   7   9     3529.60     3518.55     77.54 o 
   4   7   9       75.21       74.23     43.80 o 
   5   7   9     2595.41     2568.09     68.18 o 
   6   7   9     5432.07     5259.42    105.34 o 
   7   7   9       58.27       72.82     33.19 o 
   8   7   9       18.41       16.45     32.02 o 
  -9   8   9     5276.96     5229.51    102.56 o 
  -8   8   9       48.68       67.88     34.05 o 
  -7   8   9     3654.83     3710.08     69.43 o 
  -6   8   9      180.26      161.45     23.43 o 
  -5   8   9     6241.24     6159.05     92.76 o 
  -4   8   9     1089.93     1076.28     37.31 o 
  -3   8   9     2773.13     2752.47     52.17 o 
  -2   8   9      499.63      533.96     23.46 o 
  -1   8   9     2111.49     2070.31     48.00 o 
   0   8   9      607.68      621.78     34.48 o 
   1   8   9       10.83       19.01     23.25 o 
   2   8   9      621.63      603.85     35.76 o 
   3   8   9      230.89      270.18     30.97 o 
   4   8   9      189.94      211.87     29.37 o 
   5   8   9       14.00       -3.91     25.81 o 
   6   8   9       15.00      -28.47     28.37 o 
   7   8   9        9.40       -4.20     31.27 o 
   8   8   9     1032.23     1038.85     54.91 o 
  -8   9   9     1938.51     1886.77     82.53 o 
  -7   9   9     1044.10     1077.98     43.02 o 
  -6   9   9     4649.56     4934.48    101.81 o 
  -5   9   9      191.78      203.76     30.57 o 
  -4   9   9     1244.23     1155.66    102.05 o 
  -3   9   9     4140.39     4255.86     83.33 o 
  -2   9   9     3910.43     4000.63     80.78 o 
  -1   9   9       19.30       15.13     21.04 o 
   0   9   9       17.53       26.89     21.92 o 
   1   9   9     3105.88     3155.44     84.89 o 
   2   9   9      572.36      634.59     57.80 o 
   3   9   9     1131.53     1174.95     50.12 o 
   4   9   9      654.83      693.79     42.01 o 
   5   9   9      317.46      340.61     62.31 o 
   6   9   9     1287.05     1348.42     59.68 o 
   7   9   9     4164.13     4186.02    121.01 o 
  -6  10   9      208.16      208.25     32.70 o 
  -5  10   9      537.46      524.98     40.14 o 
  -4  10   9      601.66      675.79     42.31 o 
  -3  10   9      526.71      548.33     50.57 o 
  -2  10   9     2564.96     2547.11     65.77 o 
  -1  10   9     1864.51     1816.96     56.79 o 
   0  10   9     2041.04     2123.21     60.78 o 
   1  10   9     1866.02     1815.08    157.59 o 
   2  10   9      126.23      171.36     30.57 o 
   3  10   9     2228.96     2318.37     67.28 o 
   4  10   9       81.04       83.16     25.73 o 
   5  10   9     2558.56     2727.18     77.83 o 
  -5  11   9     1305.09     1286.64     75.86 o 
  -4  11   9       31.29       12.02     29.29 o 
  -3  11   9     1617.00     1753.76     80.37 o 
  -2  11   9     1934.16     2050.34     61.60 o 
  -1  11   9     1569.30     1610.29     61.86 o 
   0  11   9     1758.30     1768.50     57.43 o 
   1  11   9     2532.19     2747.79     72.08 o 
   2  11   9     5866.69     6118.99    117.31 o 
   3  11   9      578.03      591.95     40.98 o 
   4  11   9     2320.40     2408.41     71.67 o 
 -10   0  10     6819.69     7112.28    137.07 o 
  -8   0  10     1147.00     1012.24     45.90 o 
  -6   0  10     3735.74     3643.27     62.22 o 
  -4   0  10     4359.18     4298.24     95.91 o 
  -2   0  10     4157.62     3984.22     72.03 o 
   0   0  10     1522.58     1503.31     46.90 o 
   2   0  10    15236.40    14608.31    251.05 o 
   4   0  10     8739.56     8443.69    188.74 o 
   6   0  10    24462.88    24303.36    475.92 o 
   8   0  10     3422.43     3334.13    108.37 o 
  10   0  10     3532.45     3581.57    124.62 o 
 -11   1  10      742.59      718.52     45.53 o 
 -10   1  10     2114.79     2039.31     47.25 o 
  -9   1  10     3138.50     3125.30     56.74 o 
  -8   1  10     2647.98     2531.36     49.18 o 
  -7   1  10      534.49      551.63     23.88 o 
  -6   1  10     1968.53     1899.15     33.55 o 
  -5   1  10      831.90      872.55     21.98 o 
  -4   1  10      267.44      305.36     14.10 o 
  -3   1  10     3097.89     3129.57     37.14 o 
  -2   1  10     1848.12     1825.54     26.14 o 
  -1   1  10       66.86       67.75     11.11 o 
   0   1  10     3601.35     3417.29     52.06 o 
   1   1  10     5646.55     5501.94     59.15 o 
   2   1  10     2115.84     2085.40     56.57 o 
   3   1  10      846.84      825.62     35.39 o 
   4   1  10     1033.98      930.78     37.32 o 
   5   1  10    21191.82    20718.41    288.95 o 
   6   1  10       77.84      131.32     25.17 o 
   7   1  10       63.70       93.74     27.09 o 
   8   1  10       46.48       63.19     28.37 o 
   9   1  10     6875.68     7006.98    127.69 o 
  10   1  10      351.83      358.89     40.21 o 
 -11   2  10     1641.33     1685.91     47.15 o 
 -10   2  10     4150.22     4035.87     68.44 o 
  -9   2  10      701.68      719.00     35.17 o 
  -8   2  10       15.20       -9.02     18.82 o 
  -7   2  10     1936.24     1858.56     34.98 o 
  -6   2  10    13662.58    13317.60    129.39 o 
  -5   2  10       57.78       80.54     13.03 o 
  -4   2  10     1792.57     1811.06     28.67 o 
  -3   2  10      415.59      449.51     15.36 o 
  -2   2  10    29226.26    27892.45    223.25 o 
  -1   2  10     5683.29     5426.17     54.12 o 
   0   2  10       11.22       17.43     10.91 o 
   1   2  10      432.18      410.52     17.07 o 
   2   2  10     5619.93     5306.74     66.33 o 
   3   2  10     2420.00     2413.94     40.57 o 
   4   2  10      855.07      782.86     29.71 o 
   5   2  10        6.82        4.30     17.19 o 
   6   2  10     1934.53     1951.66     54.92 o 
   7   2  10      348.98      317.85     35.67 o 
   8   2  10      641.27      625.43     51.47 o 
   9   2  10      773.99      721.50     43.10 o 
  10   2  10     2162.22     2149.89     70.46 o 
 -11   3  10       71.95       79.97     26.00 o 
 -10   3  10      175.13      227.21     26.66 o 
  -9   3  10     2666.44     2711.92     54.42 o 
  -8   3  10      874.47      867.44     31.53 o 
  -7   3  10     1643.47     1649.23     34.40 o 
  -6   3  10      163.55      166.78     16.26 o 
  -5   3  10     8903.90     8814.82     95.72 o 
  -4   3  10      628.41      604.49     17.92 o 
  -3   3  10    10374.07    10263.45     92.03 o 
  -2   3  10       29.04       22.17      9.50 o 
  -1   3  10     7709.12     7516.29     70.47 o 
   0   3  10       74.03      129.79     17.18 o 
   1   3  10     7011.14     6882.98     82.38 o 
   2   3  10        0.68       -2.10     12.20 o 
   3   3  10      229.76      236.33     16.81 o 
   4   3  10       44.60       37.97     16.82 o 
   5   3  10      893.07      866.17     32.30 o 
   6   3  10      643.55      612.42     28.27 o 
   7   3  10     2615.12     2601.35     54.48 o 
   8   3  10        7.05       -4.27     22.27 o 
   9   3  10     1610.16     1650.99     66.83 o 
  10   3  10      202.88      293.50     54.18 o 
 -11   4  10      272.96      345.90     33.50 o 
 -10   4  10     2000.33     1932.31     49.73 o 
  -9   4  10     4803.84     4891.75     76.25 o 
  -8   4  10       18.57        5.39     20.42 o 
  -7   4  10      969.70      921.35     27.39 o 
  -6   4  10    10328.41    10043.27    110.02 o 
  -5   4  10     1056.31     1037.08     30.92 o 
  -4   4  10      916.90      969.08     24.77 o 
  -3   4  10     2414.27     2375.39     30.27 o 
  -2   4  10    14442.67    14312.01    122.01 o 
  -1   4  10      939.49      900.81     26.39 o 
   0   4  10      234.67      249.15     15.46 o 
   1   4  10     7654.89     7374.01     80.33 o 
   2   4  10     9034.24     8885.51     89.86 o 
   3   4  10      594.70      548.22     22.92 o 
   4   4  10      819.24      756.82     30.36 o 
   5   4  10     1298.38     1309.39     44.69 o 
   6   4  10     3991.48     3718.20     64.80 o 
   7   4  10      619.28      530.24     34.52 o 
   8   4  10        6.57      -12.14     41.09 o 
   9   4  10      297.34      288.86     39.91 o 
 -10   5  10      369.15      356.51     30.50 o 
  -9   5  10     2132.39     2174.44     50.61 o 
  -8   5  10      746.05      736.47     31.75 o 
  -7   5  10       19.32       24.25     13.99 o 
  -6   5  10      937.14      907.56     23.29 o 
  -5   5  10      148.48      165.90     25.44 o 
  -4   5  10        0.94       13.05     11.18 o 
  -3   5  10       18.08       18.99     12.14 o 
  -2   5  10        3.13        5.42     11.56 o 
  -1   5  10      132.26      107.41     40.00 o 
   0   5  10     2477.77     2500.01     38.09 o 
   1   5  10     4069.12     4169.65     51.44 o 
   2   5  10      301.27      314.73     19.10 o 
   3   5  10     2723.30     2653.08     72.47 o 
   4   5  10     4699.55     4491.89     70.66 o 
   5   5  10    15836.84    15336.67    184.23 o 
   6   5  10       29.36       15.30     27.00 o 
   7   5  10     2275.11     2231.80    125.07 o 
   8   5  10      348.27      311.81     39.58 o 
   9   5  10     6969.23     7139.96    138.25 o 
 -10   6  10     5028.64     5179.86     96.09 o 
  -9   6  10       30.33      -11.31     27.54 o 
  -8   6  10       35.00       48.35     23.00 o 
  -7   6  10     2052.05     2103.07     35.28 o 
  -6   6  10      836.98      857.34     23.98 o 
  -5   6  10      821.52      818.35     22.20 o 
  -4   6  10     1197.36     1177.17     32.65 o 
  -3   6  10      859.70      852.55     22.77 o 
  -2   6  10      422.56      486.12     17.29 o 
  -1   6  10     3622.39     3653.16     56.56 o 
   0   6  10      696.05      668.48     21.39 o 
   1   6  10       37.94       17.79     13.40 o 
   2   6  10     7904.73     8091.87     93.00 o 
   3   6  10     1734.09     1972.60     57.47 o 
   4   6  10     4107.40     4090.93     86.84 o 
   5   6  10       18.26       -2.62     26.09 o 
   6   6  10    13988.53    13590.84    212.29 o 
   7   6  10      391.01      406.26     37.66 o 
   8   6  10     2598.63     2518.99     74.39 o 
  -9   7  10     1479.01     1479.34     53.95 o 
  -8   7  10      946.55      992.58     43.45 o 
  -7   7  10     1217.46     1252.12     43.01 o 
  -6   7  10     1375.63     1326.17     41.81 o 
  -5   7  10     3388.57     3406.58     48.12 o 
  -4   7  10      213.66      207.32     17.43 o 
  -3   7  10     3643.80     3582.89     48.44 o 
  -2   7  10     2365.77     2305.31     42.21 o 
  -1   7  10     1032.32     1011.62     25.83 o 
   0   7  10     2917.82     2894.13     64.12 o 
   1   7  10     4291.57     4157.25    135.46 o 
   2   7  10     5563.48     5580.24    104.70 o 
   3   7  10      258.75      235.40     30.33 o 
   4   7  10      138.77      178.13     42.90 o 
   5   7  10     3382.93     3391.74     81.42 o 
   6   7  10     1989.10     2008.19     66.71 o 
   7   7  10        3.76       10.47     31.76 o 
   8   7  10     1684.27     1817.62     98.43 o 
  -8   8  10      197.03      243.40     39.91 o 
  -7   8  10     1854.78     1872.46     49.55 o 
  -6   8  10     9958.35     9924.22    173.17 o 
  -5   8  10     1517.94     1505.78     44.80 o 
  -4   8  10     3960.73     4032.85     69.76 o 
  -3   8  10     1120.63     1110.46     53.09 o 
  -2   8  10    12252.92    12218.45    131.60 o 
  -1   8  10     3491.70     3526.05     62.73 o 
   0   8  10     2081.57     2094.51     58.10 o 
   1   8  10      501.22      463.73     55.99 o 
   2   8  10     3726.36     3844.59     83.97 o 
   3   8  10     1515.89     1572.25     55.23 o 
   4   8  10      259.29      229.45     32.84 o 
   5   8  10      121.55      168.56     33.77 o 
   6   8  10       77.01      142.28     45.15 o 
   7   8  10      746.64      729.55     46.60 o 
  -7   9  10     1443.89     1433.71     55.10 o 
  -6   9  10       48.88       34.57     28.18 o 
  -5   9  10     4844.25     4894.27    100.27 o 
  -4   9  10        1.26       -1.75     47.86 o 
  -3   9  10     4338.07     4509.58    110.39 o 
  -2   9  10      157.36      119.94     45.15 o 
  -1   9  10     3213.46     3284.00     74.34 o 
   0   9  10     1923.48     1947.92     81.28 o 
   1   9  10     2515.45     2628.38     69.90 o 
   2   9  10      194.89      197.15     33.19 o 
   3   9  10       22.91        5.16     28.08 o 
   4   9  10     1699.74     1763.78     62.88 o 
   5   9  10      499.49      550.82     42.01 o 
   6   9  10      617.34      610.56     46.29 o 
  -6  10  10     1242.81     1371.13     65.02 o 
  -5  10  10     2187.16     2219.30     69.61 o 
  -4  10  10       10.87        8.41     30.14 o 
  -3  10  10     1486.73     1499.17     57.99 o 
  -2  10  10     1295.61     1361.06     94.37 o 
  -1  10  10        0.53       -3.95     24.43 o 
   0  10  10       45.55       23.81     28.01 o 
   1  10  10     5735.40     5851.35    110.68 o 
   2  10  10     1501.85     1563.95     55.28 o 
   3  10  10       70.00       93.92     45.15 o 
   4  10  10      757.89      789.51     46.93 o 
   5  10  10     1485.19     1553.11     63.21 o 
  -4  11  10        6.62       24.31     29.69 o 
  -3  11  10      375.40      435.18     41.21 o 
  -2  11  10      130.14      172.36     57.34 o 
  -1  11  10       17.63       41.10     26.80 o 
   0  11  10      116.08      112.50     30.73 o 
   1  11  10      927.09      920.94     48.13 o 
   2  11  10      374.66      370.02     79.92 o 
 -11   0  11     4673.60     4623.73    108.35 o 
  -9   0  11     2632.58     2637.26     74.23 o 
  -7   0  11     1593.61     1617.48     50.68 o 
  -5   0  11       25.77       79.65     56.24 o 
  -3   0  11      190.77      150.87     18.32 o 
  -1   0  11     1815.15     1687.03     49.83 o 
   1   0  11     3334.36     3281.36     72.86 o 
   3   0  11      505.25      479.17     31.60 o 
   5   0  11     7859.00     7765.48    184.23 o 
   7   0  11     1340.07     1212.82     72.25 o 
   9   0  11    16595.95    16555.04    354.91 o 
 -11   1  11      105.25      135.35     35.19 o 
 -10   1  11     5629.89     5481.72     82.57 o 
  -9   1  11      150.23      167.66     35.49 o 
  -8   1  11       91.04       82.60     19.91 o 
  -7   1  11     3744.91     3625.40     56.20 o 
  -6   1  11     9851.51     9662.51     98.69 o 
  -5   1  11     1869.52     1841.87     31.16 o 
  -4   1  11      152.39      167.76     13.56 o 
  -3   1  11     1815.45     1816.22     28.48 o 
  -2   1  11     6985.32     6727.43     64.72 o 
  -1   1  11      110.69       55.64     16.81 o 
   0   1  11      849.03      795.67     60.33 o 
   1   1  11     1511.19     1508.14     34.54 o 
   2   1  11     8849.15     8303.44     97.23 o 
   3   1  11     4709.10     4567.37     63.22 o 
   4   1  11       49.50       38.91     22.02 o 
   5   1  11     3577.37     3512.28    112.43 o 
   6   1  11     5146.31     4984.94     96.37 o 
   7   1  11      766.60      752.92     41.15 o 
   8   1  11     1754.36     1678.90     59.06 o 
   9   1  11       18.62       68.48     33.13 o 
  10   1  11     3230.69     3395.23     95.73 o 
 -11   2  11        7.09       20.10     24.23 o 
 -10   2  11       47.20       25.48     23.13 o 
  -9   2  11      299.57      266.74     43.93 o 
  -8   2  11     2089.54     2043.69     45.61 o 
  -7   2  11     4331.74     4280.31     57.11 o 
  -6   2  11     2686.34     2574.83     37.51 o 
  -5   2  11     1626.71     1656.32     29.88 o 
  -4   2  11     4169.65     4136.34     47.44 o 
  -3   2  11    11418.42    11317.80    100.68 o 
  -2   2  11       64.54       72.86     11.33 o 
  -1   2  11     2142.94     2172.46     34.41 o 
   0   2  11        1.28        8.19     11.53 o 
   1   2  11    17490.89    16920.50    176.51 o 
   2   2  11     5574.75     5339.58     79.98 o 
   3   2  11      389.53      353.64     20.30 o 
   4   2  11      869.72      876.50     41.73 o 
   5   2  11     5905.26     5789.31    105.31 o 
   6   2  11     3713.95     3590.37     78.42 o 
   7   2  11     1316.20     1330.72     52.04 o 
   8   2  11        0.76       11.80     29.93 o 
   9   2  11     1952.99     2001.93     65.76 o 
 -11   3  11       76.70       60.91     26.41 o 
 -10   3  11      743.43      789.11     33.83 o 
  -9   3  11      283.32      295.14     33.11 o 
  -8   3  11      498.69      489.65     27.70 o 
  -7   3  11      178.98      157.42     18.59 o 
  -6   3  11    13222.67    12763.78    126.61 o 
  -5   3  11     1376.30     1340.15     27.62 o 
  -4   3  11      345.61      341.62     16.38 o 
  -3   3  11      291.04      299.75     18.10 o 
  -2   3  11    18806.85    18282.20    168.53 o 
  -1   3  11       68.46       76.63     12.18 o 
   0   3  11     2031.54     1983.09     29.96 o 
   1   3  11      493.64      452.68     18.83 o 
   2   3  11    17037.10    16717.14    155.18 o 
   3   3  11      137.25      161.89     17.95 o 
   4   3  11      344.06      334.45     23.45 o 
   5   3  11      561.43      519.12     27.04 o 
   6   3  11     1046.05      974.59     37.77 o 
   7   3  11       19.57       19.41     38.38 o 
   8   3  11       58.59       71.31     31.49 o 
   9   3  11       44.95       57.07     34.46 o 
 -10   4  11      143.96      150.61     30.76 o 
  -9   4  11       70.73       51.77     23.89 o 
  -8   4  11      884.99      910.75     33.83 o 
  -7   4  11     2191.95     2187.55     41.39 o 
  -6   4  11     4584.72     4479.18     66.47 o 
  -5   4  11      932.66      977.52     25.79 o 
  -4   4  11     4577.52     4499.87     51.44 o 
  -3   4  11     6522.54     6545.53     60.09 o 
  -2   4  11     1235.81     1212.59     25.33 o 
  -1   4  11      548.62      687.53     47.53 o 
   0   4  11     2422.09     2309.38     44.55 o 
   1   4  11    12844.45    12432.14    120.22 o 
   2   4  11     1577.10     1633.76     40.47 o 
   3   4  11       23.65        0.84     15.71 o 
   4   4  11     6685.17     6754.25     96.02 o 
   5   4  11     3144.54     3245.98     60.82 o 
   6   4  11      697.47      693.70     31.96 o 
   7   4  11     1015.08      976.26     38.69 o 
   8   4  11     1184.59     1091.87     53.32 o 
   9   4  11     4268.62     4408.78    147.20 o 
 -10   5  11     7206.61     7389.26    105.63 o 
  -9   5  11     1555.14     1623.74     50.31 o 
  -8   5  11      125.72      133.78     24.66 o 
  -7   5  11      132.86      148.33     19.87 o 
  -6   5  11     5702.60     5711.69     61.93 o 
  -5   5  11     4971.25     4913.52     64.49 o 
  -4   5  11     1997.86     1963.56     29.28 o 
  -3   5  11       91.20       88.71     13.34 o 
  -2   5  11     1677.13     1655.88     28.95 o 
  -1   5  11       87.27       93.54     13.05 o 
   0   5  11     1283.37     1281.89     39.87 o 
   1   5  11     2303.91     2214.33     37.07 o 
   2   5  11     2726.81     2693.53     41.42 o 
   3   5  11       29.17       34.05     16.19 o 
   4   5  11      365.89      391.33     26.29 o 
   5   5  11      823.33      819.56     41.51 o 
   6   5  11     6064.76     5963.99    116.21 o 
   7   5  11      213.99      195.31     35.23 o 
   8   5  11     3030.34     3076.07     83.62 o 
  -9   6  11     3968.25     3977.58     80.77 o 
  -8   6  11      558.85      622.19     32.86 o 
  -7   6  11     2299.83     2366.41     38.50 o 
  -6   6  11      101.55       88.77     15.21 o 
  -5   6  11       11.22       -5.45     13.90 o 
  -4   6  11      312.87      379.28     23.04 o 
  -3   6  11      173.71      202.03     15.47 o 
  -2   6  11      306.99      329.52     16.94 o 
  -1   6  11      372.07      409.73     19.26 o 
   0   6  11       40.68       28.30     14.46 o 
   1   6  11      953.99      934.58     34.51 o 
   2   6  11     2674.61     2599.59     51.83 o 
   3   6  11       44.78       40.19     24.90 o 
   4   6  11      102.21       68.94     27.13 o 
   5   6  11    10035.84     9734.60    163.15 o 
   6   6  11     1173.18     1307.10     54.59 o 
   7   6  11     1857.19     1813.61     65.74 o 
   8   6  11      634.50      637.75     48.52 o 
  -9   7  11       47.88       22.11     30.11 o 
  -8   7  11      114.45      170.07     31.78 o 
  -7   7  11     4416.14     4599.78     69.49 o 
  -6   7  11     5423.85     5605.65     78.43 o 
  -5   7  11     1083.70     1045.57     29.14 o 
  -4   7  11      656.68      686.50     23.92 o 
  -3   7  11     4411.07     4491.95     57.32 o 
  -2   7  11     8301.11     8327.01     80.16 o 
  -1   7  11      702.78      683.22     26.11 o 
   0   7  11      363.86      345.22     31.35 o 
   1   7  11      186.36      212.06     38.83 o 
   2   7  11     4195.72     4175.67     88.75 o 
   3   7  11     6132.56     6082.58    115.56 o 
   4   7  11      367.38      363.06     36.71 o 
   5   7  11      992.50      980.21     69.54 o 
   6   7  11     2241.17     2176.18     68.64 o 
   7   7  11      928.56     1077.57    121.46 o 
  -8   8  11      460.76      529.54     48.18 o 
  -7   8  11      547.65      525.67     32.97 o 
  -6   8  11      164.39      140.87     25.11 o 
  -5   8  11     1785.69     1738.85     47.29 o 
  -4   8  11     1666.43     1770.72     57.49 o 
  -3   8  11     7789.92     7999.35     85.80 o 
  -2   8  11      351.92      371.82     26.74 o 
  -1   8  11     4854.36     4794.95     78.18 o 
   0   8  11      666.23      656.10     30.92 o 
   1   8  11     8184.10     8522.36    144.63 o 
   2   8  11     1135.37     1252.09     53.96 o 
   3   8  11     1447.96     1313.79     54.27 o 
   4   8  11      205.31      200.34     34.12 o 
   5   8  11     1579.41     1679.55     64.79 o 
   6   8  11     2293.88     2365.35     76.29 o 
  -6   9  11     1846.23     1898.10     64.01 o 
  -5   9  11     3310.78     3599.96     84.35 o 
  -4   9  11      625.51      678.38     53.28 o 
  -3   9  11       64.03       42.52     29.08 o 
  -2   9  11     6328.59     6646.38    140.88 o 
  -1   9  11      700.02      741.09     37.35 o 
   0   9  11     1846.22     1815.59     58.74 o 
   1   9  11     2823.18     2869.07     74.39 o 
   2   9  11     5375.81     5353.03    108.24 o 
   3   9  11       72.25      123.41     34.80 o 
   4   9  11      348.86      372.77     41.15 o 
   5   9  11     1128.51     1107.63     53.64 o 
  -5  10  11      216.36      229.90     48.77 o 
  -4  10  11      383.38      383.71     36.45 o 
  -3  10  11      707.14      680.47     67.73 o 
  -2  10  11     1167.46     1222.47     51.68 o 
  -1  10  11       44.97       38.83     26.82 o 
   0  10  11      966.03     1047.29     49.98 o 
   1  10  11      697.24      701.37     42.17 o 
   2  10  11       13.14       72.25     47.86 o 
   3  10  11      187.93      233.89     50.57 o 
  -2  11  11        9.14       20.10     28.92 o 
  -1  11  11      680.07      668.14     42.73 o 
   0  11  11      456.94      536.60     40.36 o 
 -10   0  12    13774.43    13887.07    293.50 o 
  -8   0  12     2439.75     2383.17     81.28 o 
  -6   0  12    14891.59    14643.65    183.47 o 
  -4   0  12      218.94      230.01     60.05 o 
  -2   0  12     3521.13     3614.45     81.47 o 
   0   0  12     2206.23     2209.59     62.23 o 
   2   0  12      233.37      228.65     28.74 o 
   4   0  12       78.62      135.46     35.22 o 
   6   0  12     2602.58     2428.35     94.82 o 
   8   0  12     4344.38     4456.64    139.07 o 
 -10   1  12        5.20       25.42     23.58 o 
  -9   1  12     2242.85     2320.74     51.59 o 
  -8   1  12       99.08      136.18     22.21 o 
  -7   1  12     5033.87     5006.45     96.72 o 
  -6   1  12      973.68      951.87     25.68 o 
  -5   1  12      259.10      282.23     16.61 o 
  -4   1  12     3611.20     3475.74     51.67 o 
  -3   1  12     8191.47     8290.47     87.87 o 
  -2   1  12     2219.20     2191.55     35.64 o 
  -1   1  12      220.70      192.11     21.68 o 
   0   1  12      943.99      896.11     30.22 o 
   1   1  12     6763.26     6476.83     82.58 o 
   2   1  12      499.75      463.07     23.36 o 
   3   1  12     3761.35     3640.64     55.99 o 
   4   1  12      260.63      252.91     32.51 o 
   5   1  12     9636.87     9324.72    152.94 o 
   6   1  12     1877.47     1921.83     83.08 o 
   7   1  12       21.03       22.62     28.40 o 
   8   1  12     1309.62     1273.29     54.23 o 
   9   1  12     8323.91     8503.71    351.29 o 
 -10   2  12     1907.79     1874.63     59.99 o 
  -9   2  12        2.45      -16.69     20.34 o 
  -8   2  12      647.71      718.68     30.56 o 
  -7   2  12      383.71      388.20     21.74 o 
  -6   2  12     1688.35     1615.00     31.43 o 
  -5   2  12     2974.13     2876.43     39.91 o 
  -4   2  12      103.69      125.74     14.51 o 
  -3   2  12     5399.61     5305.00     63.21 o 
  -2   2  12     9493.07     9252.02     95.20 o 
  -1   2  12     1404.00     1342.16     28.48 o 
   0   2  12     7236.07     7138.65     88.50 o 
   1   2  12       57.31       38.90     17.02 o 
   2   2  12    10731.15    10632.10    140.63 o 
   3   2  12      137.90      154.52     18.14 o 
   4   2  12     3697.66     3578.80     78.21 o 
   5   2  12     1153.19     1094.33     55.54 o 
   6   2  12     2919.75     2869.34     89.40 o 
   7   2  12     1864.95     2027.68     63.86 o 
   8   2  12     1084.76     1162.99     54.91 o 
   9   2  12     1115.75     1091.30     53.29 o 
 -10   3  12        2.82       10.70     24.95 o 
  -9   3  12      558.91      592.44     32.20 o 
  -8   3  12       13.08       32.98     21.90 o 
  -7   3  12       13.00       27.07     17.45 o 
  -6   3  12     1128.29     1184.71     29.35 o 
  -5   3  12       87.66       88.69     14.57 o 
  -4   3  12        0.93       15.07     14.55 o 
  -3   3  12     9364.61     9035.46     94.32 o 
  -2   3  12      697.86      707.73     23.24 o 
  -1   3  12     4240.24     4077.39     52.17 o 
   0   3  12      257.32      284.12     21.09 o 
   1   3  12    24314.25    23765.69    241.54 o 
   2   3  12      402.62      376.07     18.80 o 
   3   3  12     1743.94     1633.63     33.98 o 
   4   3  12      912.93      941.66     39.32 o 
   5   3  12     9671.02     9709.91    157.69 o 
   6   3  12       94.53       96.03     29.19 o 
   7   3  12      384.77      425.54     37.93 o 
   8   3  12      592.97      577.80     43.57 o 
   9   3  12     2173.31     2043.64    101.14 o 
 -10   4  12     2523.66     2571.18     59.06 o 
  -9   4  12      368.01      349.04     29.85 o 
  -8   4  12       32.31       29.89     21.85 o 
  -7   4  12      335.36      338.85     22.39 o 
  -6   4  12     2907.56     2906.71     46.85 o 
  -5   4  12     4380.05     4357.02     52.50 o 
  -4   4  12      457.58      476.75     21.49 o 
  -3   4  12     1426.26     1456.37     32.33 o 
  -2   4  12     4495.52     4451.36     54.99 o 
  -1   4  12     4792.64     4884.10     53.52 o 
   0   4  12      789.51      812.46     22.26 o 
   1   4  12      146.77      150.13     16.59 o 
   2   4  12     3878.80     3933.12     52.64 o 
   3   4  12      146.13      193.17     27.24 o 
   4   4  12     1833.05     1873.04     46.83 o 
   5   4  12     2302.07     2372.75     68.63 o 
   6   4  12      690.27      737.28     34.49 o 
   7   4  12     2297.10     2368.86     73.75 o 
   8   4  12      476.68      605.96     67.73 o 
  -9   5  12     3164.56     3174.73     64.13 o 
  -8   5  12       19.14      -20.77     22.94 o 
  -7   5  12     7849.88     7910.53     91.11 o 
  -6   5  12     1543.90     1476.21     30.62 o 
  -5   5  12     1082.56     1076.54     35.50 o 
  -4   5  12        8.67       -2.57     15.29 o 
  -3   5  12     3608.18     3711.47     46.06 o 
  -2   5  12     2482.82     2460.17     36.41 o 
  -1   5  12      795.38      769.49     21.99 o 
   0   5  12      577.05      544.57     31.16 o 
   1   5  12      627.39      693.64     23.05 o 
   2   5  12      350.38      343.00     21.75 o 
   3   5  12     1686.44     1712.71     49.13 o 
   4   5  12     1504.80     1475.97     65.22 o 
   5   5  12     3305.37     3307.49     81.40 o 
   6   5  12      794.50      710.01     68.63 o 
   7   5  12       11.80      -15.98     32.49 o 
   8   5  12     1220.88     1280.76     60.34 o 
  -9   6  12      381.87      317.87     36.32 o 
  -8   6  12     2348.75     2317.50     54.82 o 
  -7   6  12     1163.10     1234.14     48.17 o 
  -6   6  12     7246.52     7502.88    107.30 o 
  -5   6  12       61.50       84.21     16.96 o 
  -4   6  12      102.37      103.65     23.85 o 
  -3   6  12     1522.79     1521.18     30.47 o 
  -2   6  12     1647.36     1598.13     29.88 o 
  -1   6  12       81.04       61.71     14.32 o 
   0   6  12      171.38      162.80     17.88 o 
   1   6  12       88.20      105.63     17.22 o 
   2   6  12       98.21       14.97     51.93 o 
   3   6  12      342.90      355.70     34.96 o 
   4   6  12       21.16       33.07     28.71 o 
   5   6  12       99.45      112.50     34.12 o 
   6   6  12     1847.21     1746.16     64.41 o 
   7   6  12      162.90      165.73     38.38 o 
  -8   7  12      400.76      471.50     97.08 o 
  -7   7  12     1095.57     1106.86     41.06 o 
  -6   7  12      159.86      197.33     22.78 o 
  -5   7  12      177.59      193.10     19.50 o 
  -4   7  12     3694.61     3745.18     61.14 o 
  -3   7  12     4478.22     4591.60     59.84 o 
  -2   7  12      337.13      335.43     18.41 o 
  -1   7  12      651.23      656.14     31.25 o 
   0   7  12     2306.85     2337.55     53.25 o 
   1   7  12     6117.58     6165.73     95.51 o 
   2   7  12     2607.61     2535.26    102.05 o 
   3   7  12       13.93       44.76     46.96 o 
   4   7  12       98.35       94.64     32.49 o 
   5   7  12     4874.27     4828.56    175.65 o 
   6   7  12     3558.68     3685.35     91.31 o 
  -7   8  12      728.12      756.63     59.42 o 
  -6   8  12      498.89      520.24     32.79 o 
  -5   8  12       28.58       47.68     23.12 o 
  -4   8  12      461.34      462.84     41.09 o 
  -3   8  12     2237.69     2255.84     40.51 o 
  -2   8  12     5981.34     6131.11    112.88 o 
  -1   8  12        2.61       14.55     22.33 o 
   0   8  12     4374.49     4455.76     77.28 o 
   1   8  12       28.77       -3.82     29.65 o 
   2   8  12     7299.64     7194.91    132.18 o 
   3   8  12      219.73      229.58     35.87 o 
   4   8  12     2991.64     3257.09     84.52 o 
   5   8  12       12.90       30.65     34.32 o 
  -6   9  12     1583.82     1790.85     89.40 o 
  -5   9  12      320.09      398.71     37.30 o 
  -4   9  12      113.94      105.46     29.90 o 
  -3   9  12     1807.79     1950.27     63.13 o 
  -2   9  12     2716.53     2801.56     66.26 o 
  -1   9  12     1265.78     1301.32     72.25 o 
   0   9  12      500.27      590.12     67.28 o 
   1   9  12     7859.49     8175.14    372.52 o 
   2   9  12      234.46      197.76     56.44 o 
   3   9  12     1509.31     1558.56     90.31 o 
   4   9  12     3347.80     3467.64     88.40 o 
  -3  10  12      230.51      187.39     33.62 o 
  -2  10  12      312.43      297.01     30.00 o 
  -1  10  12     1551.80     1724.52     69.54 o 
   0  10  12      403.33      399.84     37.27 o 
   1  10  12       16.77      -54.18     46.06 o 
   2  10  12      726.88      671.88     68.63 o 
  -9   0  13      225.31      205.81     37.97 o 
  -7   0  13    14566.57    14459.56    263.60 o 
  -5   0  13     3180.60     3163.87     60.06 o 
  -3   0  13    22236.41    21880.54    348.58 o 
  -1   0  13      463.21      463.27     34.69 o 
   1   0  13     2985.09     2889.68     72.02 o 
   3   0  13     3769.55     3630.27     81.55 o 
   5   0  13      929.57      815.47     58.70 o 
   7   0  13      934.18      887.72     65.02 o 
 -10   1  13     3024.58     3045.08     61.66 o 
  -9   1  13     2089.62     2074.96     60.22 o 
  -8   1  13      316.29      312.02     26.44 o 
  -7   1  13      237.01      279.78     23.25 o 
  -6   1  13     5871.66     5941.97     65.44 o 
  -5   1  13      300.24      277.04     17.28 o 
  -4   1  13     1053.85     1058.45     47.51 o 
  -3   1  13     4807.04     4516.21     66.89 o 
  -2   1  13     3988.23     3766.00    133.81 o 
  -1   1  13     3101.36     3075.61     83.50 o 
   0   1  13      885.14      909.79     31.81 o 
   1   1  13     2429.83     2424.01     51.93 o 
   2   1  13      982.23      953.62     31.55 o 
   3   1  13      140.20      175.19     21.41 o 
   4   1  13     1431.49     1342.94     42.28 o 
   5   1  13       38.70       50.94     28.65 o 
   6   1  13       89.41       80.65     30.29 o 
   7   1  13      619.01      559.43     42.77 o 
   8   1  13     1659.61     1611.22     63.86 o 
 -10   2  13      987.68      922.25     44.41 o 
  -9   2  13      424.85      407.40     28.90 o 
  -8   2  13      429.71      398.16     27.29 o 
  -7   2  13     1714.99     1716.94     37.51 o 
  -6   2  13        1.86      -17.21     14.55 o 
  -5   2  13      535.13      551.03     24.46 o 
  -4   2  13     2137.81     2043.08     47.38 o 
  -3   2  13     3466.79     3408.04     54.09 o 
  -2   2  13     1927.08     1847.97     43.67 o 
  -1   2  13      766.22      749.67     28.45 o 
   0   2  13     6114.60     6075.90     81.35 o 
   1   2  13    11534.64    10953.41    142.47 o 
   2   2  13       68.28       49.91     15.85 o 
   3   2  13     1576.36     1536.59     42.36 o 
   4   2  13      167.77      186.56     23.78 o 
   5   2  13    13858.52    14306.56    298.01 o 
   6   2  13      872.71      912.10     45.96 o 
   7   2  13      165.52      124.51     52.38 o 
   8   2  13      236.11      241.62     36.25 o 
  -9   3  13       26.95       26.91     23.90 o 
  -8   3  13     1151.70     1190.83     34.65 o 
  -7   3  13      875.53      793.14     29.19 o 
  -6   3  13      912.42      844.28     28.28 o 
  -5   3  13      247.01      275.75     20.13 o 
  -4   3  13      186.98      201.27     18.63 o 
  -3   3  13      528.91      539.23     22.29 o 
  -2   3  13     2857.27     2954.03     52.72 o 
  -1   3  13      403.76      365.15     22.50 o 
   0   3  13      905.78     1011.91     33.57 o 
   1   3  13       22.69       24.12     17.98 o 
   2   3  13     9019.69     8641.34    104.83 o 
   3   3  13       35.24       10.91     17.94 o 
   4   3  13     8413.63     8452.52    143.91 o 
   5   3  13       11.00       27.64     26.80 o 
   6   3  13     3246.07     3307.33     80.73 o 
   7   3  13      633.15      690.56     45.25 o 
   8   3  13     2165.76     2344.25    135.91 o 
  -9   4  13      156.29      144.21     27.22 o 
  -8   4  13     1186.52     1190.24     36.03 o 
  -7   4  13     2850.65     2699.37     56.21 o 
  -6   4  13      188.46      187.31     22.61 o 
  -5   4  13       27.12       27.59     16.87 o 
  -4   4  13      619.20      623.17     23.97 o 
  -3   4  13     7862.31     7846.53     86.64 o 
  -2   4  13     8476.67     8302.77     89.43 o 
  -1   4  13      212.55      205.44     20.62 o 
   0   4  13      722.28      720.13     33.10 o 
   1   4  13     6089.77     5949.49     70.69 o 
   2   4  13     2670.70     2759.05     44.27 o 
   3   4  13       10.19       12.69     18.60 o 
   4   4  13      127.43      104.06     23.09 o 
   5   4  13     9866.61     9847.39    134.23 o 
   6   4  13        3.49       48.01     25.36 o 
   7   4  13      269.49      293.50     55.09 o 
  -9   5  13        1.71        3.94     25.30 o 
  -8   5  13      913.13      943.68     35.85 o 
  -7   5  13      196.02      177.43     25.17 o 
  -6   5  13     7739.14     7624.30     99.51 o 
  -5   5  13      164.64      207.19     20.45 o 
  -4   5  13     3008.38     3085.71     48.46 o 
  -3   5  13     1247.96     1243.53     32.28 o 
  -2   5  13     6249.00     6167.34     65.38 o 
  -1   5  13     2241.11     2217.87     44.69 o 
   0   5  13      375.10      427.01     21.12 o 
   1   5  13      981.63     1040.02     30.80 o 
   2   5  13      259.02      263.86     19.59 o 
   3   5  13        1.70       12.73     18.40 o 
   4   5  13        8.97      -39.74     26.49 o 
   5   5  13      225.67      164.40     37.93 o 
   6   5  13       50.73       78.85     35.67 o 
   7   5  13      224.52      276.19     66.38 o 
  -8   6  13       29.14       39.62     30.16 o 
  -7   6  13     6381.18     6577.83    104.80 o 
  -6   6  13      283.19      291.27     21.73 o 
  -5   6  13     1779.79     1784.07     43.89 o 
  -4   6  13     1354.39     1317.49     34.45 o 
  -3   6  13     8695.20     8921.65     93.33 o 
  -2   6  13       54.67       57.37     15.69 o 
  -1   6  13       35.20       44.32     14.90 o 
   0   6  13     1993.39     2016.11     37.93 o 
   1   6  13     3365.02     3363.72     49.63 o 
   2   6  13      153.49      134.59     33.87 o 
   3   6  13     1090.43     1056.78     51.40 o 
   4   6  13      281.57      357.86     37.42 o 
   5   6  13      352.75      390.76     41.82 o 
   6   6  13     1327.70     1376.67     79.02 o 
  -7   7  13      200.32      221.45     38.60 o 
  -6   7  13      929.49      964.61     30.23 o 
  -5   7  13        8.66       27.93     18.36 o 
  -4   7  13       28.27       43.80     21.01 o 
  -3   7  13     1845.55     1952.43     35.67 o 
  -2   7  13     1423.26     1466.91     40.07 o 
  -1   7  13     1987.83     1955.99     43.42 o 
   0   7  13      885.64      808.14     36.23 o 
   1   7  13     1876.61     1965.51     52.10 o 
   2   7  13     1542.96     1615.55     60.98 o 
   3   7  13      434.06      466.60     51.02 o 
   4   7  13     2054.65     2080.19     86.24 o 
   5   7  13      176.52      144.16     37.02 o 
   6   7  13     1451.84     1484.85     63.53 o 
  -6   8  13      738.38      838.71     51.99 o 
  -5   8  13      508.70      552.49     76.31 o 
  -4   8  13     1533.16     1521.78     56.55 o 
  -3   8  13     1754.04     1685.25     51.39 o 
  -2   8  13       15.73       -2.95     20.12 o 
  -1   8  13      524.54      536.07     31.63 o 
   0   8  13     2575.60     2578.22     59.93 o 
   1   8  13     4811.85     5023.32    106.56 o 
   2   8  13      254.64      302.14     37.16 o 
   3   8  13     1893.54     1893.18     68.64 o 
   4   8  13      800.77      867.17     51.26 o 
  -4   9  13       18.94       21.42     30.34 o 
  -3   9  13       53.40       75.07     29.94 o 
  -2   9  13     1688.71     1652.32     48.34 o 
  -1   9  13     1627.22     1781.75     88.50 o 
   0   9  13      926.26      823.86     47.57 o 
   1   9  13      598.26      618.52     44.01 o 
   2   9  13     2574.88     2725.22     79.15 o 
   3   9  13        6.80       23.42     35.69 o 
  -8   0  14     1391.59     1300.19     58.24 o 
  -6   0  14     7911.02     7919.21    180.61 o 
  -4   0  14     5371.78     2845.57    109.27 o 
  -2   0  14     7367.63     7216.87    132.09 o 
   0   0  14     6420.10     6241.69    119.54 o 
   2   0  14      279.95      236.16     32.02 o 
   4   0  14       50.60       89.40     43.35 o 
   6   0  14     1828.32     1759.18     90.31 o 
   8   0  14     1000.05      952.74     76.76 o 
  -9   1  14      173.68      188.65     26.97 o 
  -8   1  14      653.28      624.40     57.89 o 
  -7   1  14     6673.02     6674.39     89.97 o 
  -6   1  14     2163.79     2170.83     52.05 o 
  -5   1  14      187.05      203.32     23.41 o 
  -4   1  14        1.03        0.59     19.55 o 
  -3   1  14     8715.66     8558.68    107.12 o 
  -2   1  14     1310.90     1205.36     45.07 o 
  -1   1  14        4.81       -3.09     18.51 o 
   0   1  14     3780.33     3628.57     59.29 o 
   1   1  14     9867.37     9532.74    114.35 o 
   2   1  14     1520.02     1532.90     40.35 o 
   3   1  14      237.36      224.64     23.09 o 
   4   1  14     1547.60     1545.13     47.06 o 
   5   1  14     3778.17     3757.84    126.88 o 
   6   1  14       61.43       88.91     66.38 o 
   7   1  14      193.42      145.59     52.38 o 
  -9   2  14      335.35      385.25     30.01 o 
  -8   2  14       85.69      109.98     24.54 o 
  -7   2  14     1051.95      973.39     32.20 o 
  -6   2  14      127.30      114.66     19.99 o 
  -5   2  14     1001.73      964.83     34.68 o 
  -4   2  14      114.52      111.64     27.50 o 
  -3   2  14      128.43      117.00     21.05 o 
  -2   2  14      195.35      191.18     22.14 o 
  -1   2  14     1727.09     1723.33     53.31 o 
   0   2  14     2578.13     2399.17     47.42 o 
   1   2  14      736.71      751.14     34.53 o 
   2   2  14     1129.45     1141.32     36.31 o 
   3   2  14     2857.71     2828.45     53.62 o 
   4   2  14     7326.17     7245.69    108.06 o 
   5   2  14      757.20      794.40     45.63 o 
   6   2  14      584.52      519.65     43.37 o 
   7   2  14      281.41      329.71     79.02 o 
  -9   3  14      141.99      177.14     31.94 o 
  -8   3  14      502.98      509.63     30.50 o 
  -7   3  14     2307.70     2271.90     59.14 o 
  -6   3  14       15.64       10.09     17.90 o 
  -5   3  14     1786.35     1816.27     38.92 o 
  -4   3  14      260.53      265.67     32.20 o 
  -3   3  14     1262.50     1333.84     39.65 o 
  -2   3  14      297.81      354.13     24.13 o 
  -1   3  14     1179.83     1207.61     36.89 o 
   0   3  14        5.93       40.21     19.38 o 
   1   3  14     7137.69     6868.38     89.36 o 
   2   3  14      862.86      822.77     30.08 o 
   3   3  14      392.19      396.58     26.04 o 
   4   3  14       54.75       36.87     30.09 o 
   5   3  14    12220.24    12223.95    229.38 o 
   6   3  14        8.35       25.29     31.29 o 
   7   3  14      958.09     1000.85     52.68 o 
  -8   4  14      840.40      790.59     35.39 o 
  -7   4  14     1434.46     1435.48     42.53 o 
  -6   4  14     1471.36     1533.49     50.44 o 
  -5   4  14      360.06      333.34     23.49 o 
  -4   4  14      597.79      602.85     24.94 o 
  -3   4  14        7.31       21.79     21.20 o 
  -2   4  14       75.67      125.95     41.58 o 
  -1   4  14      723.93      752.69     43.41 o 
   0   4  14     2604.85     2489.90     49.04 o 
   1   4  14     3951.84     3819.13     61.13 o 
   2   4  14      108.74      107.05     21.13 o 
   3   4  14     1746.25     1645.61     47.38 o 
   4   4  14     4133.81     3975.96     90.71 o 
   5   4  14     1159.30     1215.24     56.70 o 
   6   4  14      555.27      668.27     69.54 o 
   7   4  14        6.81      -12.64     54.18 o 
  -8   5  14     1090.12     1160.18     41.89 o 
  -7   5  14     6140.00     6189.41    111.84 o 
  -6   5  14       14.59        9.84     22.05 o 
  -5   5  14     2052.84     2117.00     41.88 o 
  -4   5  14      712.61      773.75     27.31 o 
  -3   5  14     9696.79     9726.10    167.50 o 
  -2   5  14      723.25      676.27     34.84 o 
  -1   5  14      817.42      879.65     41.46 o 
   0   5  14      231.86      228.11     20.62 o 
   1   5  14     6650.37     6685.63     86.54 o 
   2   5  14     4306.60     4271.18     58.94 o 
   3   5  14       69.51       31.48     20.24 o 
   4   5  14       64.73       20.52     31.24 o 
   5   5  14     1214.31     1266.39     64.12 o 
   6   5  14      919.42      928.00     54.87 o 
  -7   6  14      200.06      225.48     27.49 o 
  -6   6  14     4344.52     4421.16     61.66 o 
  -5   6  14      334.90      336.98     26.55 o 
  -4   6  14     6043.37     6072.74     75.64 o 
  -3   6  14       54.66       40.92     19.23 o 
  -2   6  14     4840.09     4984.99     95.45 o 
  -1   6  14      394.81      410.14     22.66 o 
   0   6  14     4991.44     5084.89     67.88 o 
   1   6  14      503.51      510.95     32.73 o 
   2   6  14      853.46      822.58     45.34 o 
   3   6  14      706.45      780.97     46.41 o 
   4   6  14      428.63      380.95     40.89 o 
   5   6  14      156.61      140.57     60.51 o 
  -6   7  14     2441.96     2555.26     46.91 o 
  -5   7  14      100.92       77.69     20.24 o 
  -4   7  14      250.36      313.90     26.90 o 
  -3   7  14     1629.40     1643.49     38.52 o 
  -2   7  14      381.12      403.11     29.83 o 
  -1   7  14        4.15      -27.66     24.02 o 
   0   7  14     4505.93     4335.22    119.93 o 
   1   7  14     3719.66     3854.41     74.83 o 
   2   7  14      326.90      292.77     36.77 o 
   3   7  14      119.75      103.38     36.25 o 
   4   7  14     3243.76     3370.59     89.23 o 
  -5   8  14      366.00      450.20     39.27 o 
  -4   8  14      169.49      135.98     61.86 o 
  -3   8  14       75.57       77.07     27.59 o 
  -2   8  14      135.36      131.94     23.01 o 
  -1   8  14      129.69      128.44     27.81 o 
   0   8  14      226.05      266.39     30.33 o 
   1   8  14       58.60       56.06     54.18 o 
   2   8  14      854.92      825.13     50.74 o 
   3   8  14      921.61     1083.67     55.10 o 
  -2   9  14      795.56      836.85     70.89 o 
  -1   9  14      219.00      291.69     47.86 o 
   0   9  14      111.14      123.75     36.38 o 
  -9   0  15     1578.16     1703.19    111.08 o 
  -7   0  15     2730.48     2764.53     98.89 o 
  -5   0  15       10.68       10.84     27.09 o 
  -3   0  15    11787.76    11423.27    190.67 o 
  -1   0  15     1393.25     1400.97     54.90 o 
   1   0  15    16065.65    15733.38    246.13 o 
   3   0  15      999.04     1062.84     69.54 o 
   5   0  15     1963.22     2011.13     98.43 o 
   7   0  15       46.04       64.12     53.28 o 
  -8   1  15       50.68       11.94     15.26 o 
  -7   1  15     1012.36     1050.85     49.92 o 
  -6   1  15      713.68      740.67     32.95 o 
  -5   1  15     1461.85     1410.11     40.85 o 
  -4   1  15     4064.49     3992.01     66.70 o 
  -3   1  15      387.58      357.38     26.05 o 
  -2   1  15     1854.61     1876.20     51.03 o 
  -1   1  15       85.54       65.44     20.30 o 
   0   1  15     6692.36     6444.21     87.36 o 
   1   1  15     1068.79     1015.93     36.25 o 
   2   1  15      548.97      536.18     43.07 o 
   3   1  15     1345.04     1408.44     40.95 o 
   4   1  15     3973.44     4199.86     93.22 o 
   5   1  15      962.68     1043.34     52.32 o 
   6   1  15       69.04       62.31     34.45 o 
   7   1  15     1088.57     1115.74     56.83 o 
  -8   2  15      427.46      429.40     37.43 o 
  -7   2  15     4016.75     4187.72     95.94 o 
  -6   2  15     1572.78     1635.79     87.20 o 
  -5   2  15      378.54      436.10     28.31 o 
  -4   2  15     1041.91     1080.71     57.48 o 
  -3   2  15     3128.30     3097.39     66.44 o 
  -2   2  15      936.19      970.31     34.31 o 
  -1   2  15      643.95      612.34     32.98 o 
   0   2  15      134.42      146.15     23.04 o 
   1   2  15     1594.37     1661.05     48.37 o 
   2   2  15      796.38      763.72     31.94 o 
   3   2  15       16.49       31.17     21.70 o 
   4   2  15     1700.64     1695.01     73.15 o 
   5   2  15     3617.40     3535.58     89.29 o 
   6   2  15      674.87      718.80     49.41 o 
  -8   3  15     3115.21     3118.51     62.49 o 
  -7   3  15        2.39        1.08     27.90 o 
  -6   3  15     1324.52     1319.20     42.18 o 
  -5   3  15       67.61       36.96     22.10 o 
  -4   3  15      343.03      302.39     25.53 o 
  -3   3  15       25.85        0.44     20.31 o 
  -2   3  15       95.25       91.50     21.27 o 
  -1   3  15        2.42        1.44     20.76 o 
   0   3  15        3.49       33.14     21.61 o 
   1   3  15       19.39       33.39     19.87 o 
   2   3  15      605.40      661.65     30.08 o 
   3   3  15       34.14       18.11     21.20 o 
   4   3  15     2782.42     2797.70     76.90 o 
   5   3  15     1234.49     1254.94     58.10 o 
   6   3  15     1158.30     1154.40     81.28 o 
  -8   4  15     1966.32     2093.56     62.04 o 
  -7   4  15     4503.44     4344.77    118.62 o 
  -6   4  15      881.93      837.45     35.71 o 
  -5   4  15       56.19       19.65     21.39 o 
  -4   4  15     3643.45     3639.52     63.40 o 
  -3   4  15     5169.65     5122.91     76.96 o 
  -2   4  15       63.37       63.60     32.72 o 
  -1   4  15      172.13      222.63     24.45 o 
   0   4  15        0.35      -14.58     21.14 o 
   1   4  15     3410.21     3406.94     59.72 o 
   2   4  15     2314.45     2327.94     50.18 o 
   3   4  15       11.44       40.46     24.95 o 
   4   4  15      789.14      845.93     46.78 o 
   5   4  15     2640.56     2660.99     78.54 o 
   6   4  15     2495.36     2508.72    118.30 o 
  -7   5  15      636.99      634.92     33.56 o 
  -6   5  15      759.06      758.36     34.02 o 
  -5   5  15     1339.94     1289.35     41.58 o 
  -4   5  15     2674.64     2678.82     67.91 o 
  -3   5  15       64.59       75.28     23.95 o 
  -2   5  15     5900.76     5796.92     82.98 o 
  -1   5  15       43.23       10.87     20.87 o 
   0   5  15     7245.39     7349.40     96.55 o 
   1   5  15     1576.39     1522.38     42.16 o 
   2   5  15     1455.67     1487.88     37.05 o 
   3   5  15       67.96       77.88     31.60 o 
   4   5  15     3095.26     3200.47    122.82 o 
   5   5  15     1202.87     1255.26     88.50 o 
  -6   6  15     1018.90     1022.63     37.93 o 
  -5   6  15      101.75      130.07     31.15 o 
  -4   6  15      166.23      193.86     27.11 o 
  -3   6  15     6688.33     6659.62    100.76 o 
  -2   6  15      897.57      896.78     33.44 o 
  -1   6  15     2019.80     2163.65     42.81 o 
   0   6  15      491.78      510.08     25.71 o 
   1   6  15     8686.74     9073.75    131.93 o 
   2   6  15        0.37       33.86     31.87 o 
   3   6  15      787.61      873.23     87.60 o 
   4   6  15     1403.17     1269.60     59.93 o 
  -5   7  15     1118.06     1254.82     37.52 o 
  -4   7  15      319.09      390.85     34.45 o 
  -3   7  15     1603.02     1600.63     62.87 o 
  -2   7  15      304.35      280.83     30.86 o 
  -1   7  15      181.40      208.21     30.44 o 
   0   7  15     1660.47     1711.00     53.77 o 
   1   7  15       38.91       23.85     26.96 o 
   2   7  15      314.44      331.69     47.86 o 
   3   7  15     2766.81     3030.16     85.59 o 
  -3   8  15      163.79      273.76     65.02 o 
  -2   8  15      951.27      956.00     41.39 o 
  -1   8  15      606.29      613.41     43.90 o 
   0   8  15      369.32      372.41     34.40 o 
   1   8  15      245.52      275.18     40.45 o 
  -8   0  16       23.30      -46.06     56.89 o 
  -6   0  16       71.14       64.49     32.49 o 
  -4   0  16     1474.99     1574.51     61.46 o 
  -2   0  16        9.27       11.74     29.73 o 
   0   0  16     7779.59     7750.69    143.53 o 
   2   0  16     1710.51     1557.22     68.18 o 
   4   0  16    13791.93    14049.93    315.17 o 
   6   0  16      146.06       83.99     51.47 o 
  -8   1  16       11.88        6.01     16.10 o 
  -7   1  16     1284.90     1325.84     45.10 o 
  -6   1  16      763.01      817.65     42.52 o 
  -5   1  16       19.87        2.29     22.13 o 
  -4   1  16     2200.27     2128.31     62.89 o 
  -3   1  16     3986.52     3928.80    119.14 o 
  -2   1  16     4179.47     3979.68    100.43 o 
  -1   1  16      802.60      743.07     32.07 o 
   0   1  16      473.07      554.69     30.01 o 
   1   1  16     6161.95     6288.56     88.58 o 
   2   1  16       42.63       29.68     22.17 o 
   3   1  16      881.34      870.17     46.53 o 
   4   1  16      186.48      221.98     35.76 o 
   5   1  16     2852.01     2863.81     81.62 o 
   6   1  16     1050.76     1080.75     57.77 o 
  -7   2  16      217.81      222.42     34.15 o 
  -6   2  16     1718.49     1755.91     47.81 o 
  -5   2  16      626.15      668.88     39.63 o 
  -4   2  16     4046.93     4058.69     68.79 o 
  -3   2  16     2851.06     2807.38     55.94 o 
  -2   2  16       37.06       43.60     20.75 o 
  -1   2  16      607.84      647.91     30.23 o 
   0   2  16     2383.18     2343.89     59.27 o 
   1   2  16      386.53      406.36     30.23 o 
   2   2  16     1357.83     1277.88     40.83 o 
   3   2  16      180.23      190.05     25.90 o 
   4   2  16     2102.59     2209.18     71.52 o 
   5   2  16      251.13      258.16     40.23 o 
  -7   3  16     7825.32     8240.43    131.66 o 
  -6   3  16       81.09       61.80     25.47 o 
  -5   3  16      542.93      528.88     31.41 o 
  -4   3  16      386.95      438.22     32.07 o 
  -3   3  16     3416.45     3498.59     63.60 o 
  -2   3  16        7.63       -3.11     21.85 o 
  -1   3  16      420.20      446.77     28.70 o 
   0   3  16      315.06      342.96     32.85 o 
   1   3  16      379.62      348.31     32.59 o 
   2   3  16        2.11      -11.82     21.33 o 
   3   3  16      580.76      640.42     35.61 o 
   4   3  16        8.67        5.80     33.94 o 
   5   3  16      897.60      923.67     51.39 o 
  -6   4  16      466.15      490.11     31.35 o 
  -5   4  16     2327.93     2384.84     55.22 o 
  -4   4  16     3711.27     3704.51     65.96 o 
  -3   4  16     1401.63     1448.27     42.69 o 
  -2   4  16        8.51        3.79     22.20 o 
  -1   4  16     3271.08     3313.45     60.59 o 
   0   4  16     4016.97     3817.60     65.40 o 
   1   4  16       17.50       27.83     22.21 o 
   2   4  16      114.94      100.12     23.58 o 
   3   4  16       14.30        1.87     27.02 o 
   4   4  16     4925.85     5010.49    145.85 o 
  -6   5  16        2.28       10.53     29.29 o 
  -5   5  16       42.02        2.31     25.19 o 
  -4   5  16     1046.66     1087.34     39.04 o 
  -3   5  16     3609.68     3638.80     64.10 o 
  -2   5  16      396.46      448.52     30.37 o 
  -1   5  16      920.61      987.53     49.79 o 
   0   5  16      785.56      819.57     34.61 o 
   1   5  16     6568.33     6608.15     91.80 o 
   2   5  16      117.24      106.42     24.00 o 
   3   5  16     2841.36     2981.93    123.72 o 
   4   5  16      334.20      310.66     65.02 o 
  -5   6  16      159.09      116.31     32.52 o 
  -4   6  16     2302.14     2311.36     53.47 o 
  -3   6  16      780.01      821.19     35.58 o 
  -2   6  16      374.88      370.19     28.47 o 
  -1   6  16        2.54       -3.59     23.15 o 
   0   6  16     4829.66     4867.14    147.20 o 
   1   6  16      695.78      668.12     49.49 o 
   2   6  16      715.54      800.71     49.61 o 
   3   6  16      414.44      406.47     42.66 o 
  -2   7  16     2894.30     2932.10     87.68 o 
  -1   7  16       91.21       68.14     29.74 o 
   0   7  16      123.52      152.70     38.51 o 
   1   7  16      854.32      902.82     43.83 o 
  -5   0  17     1678.20     1404.31    306.59 o 
  -3   0  17      881.45      844.62     49.41 o 
  -1   0  17        1.49       26.90     32.55 o 
   1   0  17     1705.75     1672.30    159.39 o 
   3   0  17     5253.80     5421.61    118.94 o 
  -6   1  17      148.54      203.85     27.74 o 
  -5   1  17       29.80       44.88     25.11 o 
  -4   1  17     1277.88     1324.39     43.26 o 
  -3   1  17     1751.57     1749.65     51.71 o 
  -2   1  17       22.52      -11.06     21.37 o 
  -1   1  17     3097.58     2965.30     96.98 o 
   0   1  17     3795.54     3784.39     66.33 o 
   1   1  17     2267.34     2366.72     89.29 o 
   2   1  17      335.10      357.41     29.65 o 
   3   1  17       53.16       82.15     26.72 o 
   4   1  17     7294.34     7645.10    145.19 o 
  -6   2  17        0.08        4.42     24.61 o 
  -5   2  17     1576.24     1589.08     48.06 o 
  -4   2  17      192.08      192.67     27.42 o 
  -3   2  17     4995.19     5178.78    120.70 o 
  -2   2  17      855.87      932.77     37.05 o 
  -1   2  17      974.57      899.65     35.71 o 
   0   2  17      849.39      882.35     39.83 o 
   1   2  17     1114.35     1109.07     39.61 o 
   2   2  17      396.39      395.77     30.78 o 
   3   2  17       69.63       61.78     24.45 o 
   4   2  17       19.25       70.84     69.99 o 
  -6   3  17     2442.52     2616.65     59.66 o 
  -5   3  17        3.69      -12.06     23.72 o 
  -4   3  17     6982.84     7239.42    101.12 o 
  -3   3  17       15.53       15.85     24.17 o 
  -2   3  17      586.25      597.40     33.07 o 
  -1   3  17      432.25      388.13     30.05 o 
   0   3  17     3974.25     4065.78     77.61 o 
   1   3  17       38.22       36.10     30.63 o 
   2   3  17      333.71      324.67     28.66 o 
   3   3  17      123.53      206.21     53.71 o 
   4   3  17      549.64      605.08     48.33 o 
  -5   4  17      385.43      451.27     31.29 o 
  -4   4  17      620.14      643.64     34.02 o 
  -3   4  17     2381.07     2484.07     55.08 o 
  -2   4  17      979.85     1011.71     46.66 o 
  -1   4  17      660.92      660.03     32.94 o 
   0   4  17     1930.58     2047.07     75.21 o 
   1   4  17     1499.31     1521.65     46.24 o 
   2   4  17      455.01      477.53     34.15 o 
   3   4  17      582.65      599.60     44.07 o 
  -4   5  17       92.21       86.34     29.69 o 
  -3   5  17      116.21      124.62     25.77 o 
  -2   5  17       59.03       86.12     25.21 o 
  -1   5  17     1293.77     1375.13     43.34 o 
   0   5  17     3486.76     3701.69     81.47 o 
   1   5  17       62.72       44.89     24.22 o 
   2   5  17     1155.56     1282.48     63.82 o 
  -1   6  17      135.26      209.15     43.20 o 
  -4   0  18      597.61      580.69     45.90 o 
  -2   0  18      716.02      834.81     50.25 o 
   0   0  18     3746.01     3894.51     97.57 o 
   2   0  18       18.88      -14.47     44.70 o 
  -5   1  18      207.80      187.79     28.89 o 
  -4   1  18      198.11      223.75     27.54 o 
  -3   1  18      282.97      349.82     34.05 o 
  -2   1  18      273.41      258.73     27.42 o 
  -1   1  18      132.68      203.24     29.73 o 
   0   1  18     2463.27     2558.07     55.56 o 
   1   1  18      421.73      479.94     31.70 o 
   2   1  18     1858.26     1986.31     51.96 o 
  -4   2  18     6994.66     7256.88    144.42 o 
  -3   2  18       19.25        8.96     25.02 o 
  -2   2  18      277.19      273.80     28.21 o 
  -1   2  18      242.48      251.88     28.64 o 
   0   2  18     5623.68     5839.62    100.42 o 
   1   2  18     1677.09     1640.90     47.65 o 
   2   2  18        9.28       -0.78     25.18 o 
  -4   3  18        0.15      -18.01     24.06 o 
  -3   3  18     4610.93     4786.27     79.19 o 
  -2   3  18        6.77        6.68     23.69 o 
  -1   3  18     3801.52     3882.76     70.49 o 
   0   3  18       43.25       75.02     25.65 o 
   1   3  18     2221.09     2203.08     54.01 o 
  -2   4  18       96.94       79.49     25.43 o 
  -1   4  18     1602.18     1731.18     50.16 o 
   0   4  18     4950.84     5065.45     81.10 o 
                                                 
